# Supplementary material for: Root exudates protect rhizosphere Pseudomonas from water stress
Source: Appl Environ Microbiol. 2025 Aug 5;91(9):e00768-25. doi: 10.1128/aem.00768-25 (PMC12442406; doi:10.1128/aem.00768-25)
Supplement: Table S2 — RNA-seq data. [file aem.00768-25-s0004.xlsx]

## Sheet: CE vs C (all genes)
Control root exudates (CE) vs control medium (C) - all genes
Gene_id	Base Mean	log2_fold_change	lfcSE	stat	p_value	q_value
C4K02_1492	4140.05	-3.49177	0.101702	-34.3333	2.50079e-258	1.47947e-254
C4K02_2471	7059.78	-2.73512	0.0841405	-32.5066	8.60524e-232	2.54543e-228
C4K02_1493	2543.91	-3.54152	0.122225	-28.9754	1.34549e-184	2.65331e-181
C4K02_2469	13657.7	-2.15977	0.0794757	-27.1753	1.27375e-162	1.88388e-159
C4K02_0714	9547.56	-1.2309	0.0504112	-24.4172	1.12191e-131	1.32744e-128
C4K02_5499	42613.1	-1.01277	0.041998	-24.1147	1.7527e-128	1.72816e-125
C4K02_1784	2117.3	2.66073	0.115852	22.9666	1.00633e-116	8.5049e-114
C4K02_1666	10502.5	-1.3388	0.0594654	-22.5139	3.03507e-112	2.24443e-109
C4K02_1447	3598.26	1.47749	0.079815	18.5114	1.67041e-76	1.09801e-73
C4K02_5498	14186.1	-0.977397	0.0557243	-17.5399	7.10817e-69	4.20519e-66
C4K02_4054	3741.84	-0.903264	0.0548915	-16.4554	7.66599e-61	4.12291e-58
C4K02_2259	4944.63	4.44096	0.278649	15.9375	3.48218e-57	1.71672e-54
C4K02_2470	14560.7	-2.56126	0.166602	-15.3735	2.46487e-53	1.1217e-50
C4K02_0399	67882.1	0.561441	0.0369856	15.18	4.79975e-52	2.02824e-49
C4K02_5845	4795.93	-0.949385	0.0632839	-15.002	7.12508e-51	2.81013e-48
C4K02_2472	21164.8	-2.42639	0.161899	-14.9871	8.9225e-51	3.29909e-48
C4K02_0717	16825.7	-1.58219	0.111109	-14.24	5.1718e-46	1.79979e-43
C4K02_0797	40966	0.691178	0.0486679	14.2019	8.91305e-46	2.86638e-43
C4K02_5272	53398.3	0.587277	0.0413585	14.1997	9.20574e-46	2.86638e-43
C4K02_0715	48897.2	-0.90185	0.0639482	-14.1028	3.64834e-45	1.07918e-42
C4K02_2476	31639.5	-3.49574	0.249536	-14.009	1.3739e-44	3.87046e-42
C4K02_4894	1698.3	-1.02572	0.0737835	-13.9018	6.17664e-44	1.66096e-41
C4K02_3820	3926.16	-0.655625	0.0473673	-13.8413	1.43616e-43	3.69406e-41
C4K02_2475	23783.1	-3.4765	0.257314	-13.5107	1.35187e-41	3.33237e-39
C4K02_2994	1873.9	-0.859873	0.0642242	-13.3886	7.04761e-41	1.66775e-38
C4K02_3839	17494.5	0.46662	0.0348991	13.3705	8.9878e-41	2.04507e-38
C4K02_1667	8110.7	-0.81659	0.0626351	-13.0373	7.51001e-39	1.64553e-36
C4K02_1517	9342.9	-0.725914	0.0568379	-12.7716	2.36106e-37	4.98858e-35
C4K02_0579	3242.21	0.807499	0.063811	12.6545	1.05596e-36	2.15415e-34
C4K02_5411	13705.6	0.523183	0.0418754	12.4938	8.0706e-36	1.59152e-33
C4K02_2049	2001.29	0.843281	0.0685593	12.3	9.05461e-35	1.72797e-32
C4K02_2248	1270.33	1.9159	0.159005	12.0493	1.95645e-33	3.61699e-31
C4K02_2477	1248.98	-3.21063	0.26677	-12.0352	2.32077e-33	4.16051e-31
C4K02_0470	37415.5	0.648898	0.053966	12.0242	2.65181e-33	4.61415e-31
C4K02_5875	675.78	2.2466	0.187567	11.9776	4.65573e-33	7.86951e-31
C4K02_1795	19909.7	0.516374	0.043628	11.8358	2.54808e-32	4.18734e-30
C4K02_2473	16416.8	-2.85482	0.244791	-11.6623	1.98675e-31	3.17665e-29
C4K02_2759	7909.82	-0.508813	0.0438218	-11.611	3.62539e-31	5.64416e-29
C4K02_1755	15625.5	0.501345	0.043326	11.5714	5.75105e-31	8.7239e-29
C4K02_0718	4022.47	-0.825295	0.0732148	-11.2722	1.79925e-29	2.66109e-27
C4K02_4161	19470.8	0.400744	0.0357642	11.2052	3.84616e-29	5.54973e-27
C4K02_5788	2348.16	0.732702	0.0666014	11.0013	3.76638e-28	5.30522e-26
C4K02_0208	19758.2	0.603795	0.0550243	10.9732	5.13954e-28	7.07105e-26
C4K02_1460	2777.28	1.32814	0.121297	10.9494	6.68644e-28	8.79044e-26
C4K02_2763	7416.44	0.431396	0.0393977	10.9498	6.66195e-28	8.79044e-26
C4K02_4634	9075.19	0.638814	0.0589501	10.8365	2.31086e-27	2.97197e-25
C4K02_2993	2481.97	-0.584687	0.0549306	-10.6441	1.8577e-26	2.33833e-24
C4K02_4924	64034.2	0.479129	0.0450548	10.6344	2.0624e-26	2.54191e-24
C4K02_1875	52073.8	0.534149	0.0504998	10.5772	3.79993e-26	4.58783e-24
C4K02_3475	6040.55	0.719842	0.0691082	10.4162	2.09235e-25	2.47567e-23
C4K02_0402	40711.2	0.442498	0.0427188	10.3584	3.83397e-25	4.4474e-23
C4K02_4225	8490.41	0.436936	0.0422234	10.3482	4.26466e-25	4.85187e-23
C4K02_1102	2963.29	0.920965	0.0891576	10.3296	5.1758e-25	5.77737e-23
C4K02_0209	23142.3	0.601191	0.0584652	10.2829	8.41774e-25	9.2221e-23
C4K02_3904	436.134	1.39303	0.136172	10.2299	1.45665e-24	1.56683e-22
C4K02_0311	3610.85	0.634938	0.0630875	10.0644	7.93672e-24	8.38458e-22
C4K02_0310	7168.8	0.654259	0.0650417	10.0591	8.37911e-24	8.69664e-22
C4K02_0471	12997.4	0.713631	0.0711177	10.0345	1.07485e-23	1.09634e-21
C4K02_5297	64246.8	0.396543	0.0396179	10.0092	1.38895e-23	1.36951e-21
C4K02_5319	251048	0.427223	0.0426766	10.0107	1.36763e-23	1.36951e-21
C4K02_0860	3644.66	0.544022	0.0549858	9.89386	4.4262e-23	4.29269e-21
C4K02_3903	266.187	1.53747	0.156587	9.81861	9.36247e-23	8.93361e-21
C4K02_1496	17197	0.494679	0.0504591	9.80357	1.0867e-22	1.02046e-20
C4K02_5715	3773.31	0.458702	0.0471908	9.72015	2.47419e-22	2.28708e-20
C4K02_5770	45614.5	0.487896	0.0503442	9.69121	3.28615e-22	2.9909e-20
C4K02_0762	928.647	-0.638072	0.0663093	-9.62267	6.41454e-22	5.74976e-20
C4K02_2760	344181	0.559403	0.0582633	9.6013	7.89388e-22	6.97018e-20
C4K02_5922	24512.2	0.341112	0.0355809	9.58694	9.0732e-22	7.89368e-20
C4K02_1452	8750.28	0.785275	0.0824178	9.52798	1.60379e-21	1.37507e-19
C4K02_1491	318.823	-1.25375	0.133579	-9.38583	6.24249e-21	5.27579e-19
C4K02_5876	205.611	2.45511	0.263432	9.31972	1.1665e-20	9.71976e-19
C4K02_3834	2489.2	0.493015	0.0532247	9.2629	1.98959e-20	1.63478e-18
C4K02_3533	11098.6	-0.382966	0.0414485	-9.23956	2.4752e-20	2.00593e-18
C4K02_5769	17746.7	0.448208	0.0487104	9.20147	3.53075e-20	2.82269e-18
C4K02_3617	765.58	1.04198	0.113322	9.19494	3.75212e-20	2.95967e-18
C4K02_1454	7480.74	0.505966	0.0551817	9.1691	4.76977e-20	3.71289e-18
C4K02_1449	2816.58	0.892561	0.0974934	9.15508	5.43157e-20	4.17314e-18
C4K02_0280	23921.7	0.437783	0.0480616	9.10879	8.33037e-20	6.31827e-18
C4K02_3472	3744.57	0.591164	0.0649561	9.10098	8.95177e-20	6.70363e-18
C4K02_2078	610.252	0.804546	0.0884427	9.0968	9.30326e-20	6.87976e-18
C4K02_4391	5664.37	-0.516047	0.0567917	-9.08667	1.02123e-19	7.45877e-18
C4K02_0270	11515.8	0.32957	0.0365386	9.01977	1.88488e-19	1.35987e-17
C4K02_5008	38242.6	0.370449	0.041211	8.98907	2.49334e-19	1.77718e-17
C4K02_4819	33364.8	0.347025	0.0388526	8.93184	4.1898e-19	2.95082e-17
C4K02_1863	3781.36	2.19078	0.246992	8.86985	7.32451e-19	5.09786e-17
C4K02_5410	6481.39	0.544287	0.0616805	8.8243	1.10149e-18	7.57722e-17
C4K02_5321	48602	0.347146	0.0393502	8.82195	1.12485e-18	7.64899e-17
C4K02_5318	288138	0.435659	0.0495119	8.79909	1.37927e-18	9.27243e-17
C4K02_5309	55300.1	0.423307	0.0482932	8.76534	1.86209e-18	1.23777e-16
C4K02_3491	18151.6	0.407906	0.0466671	8.74076	2.31547e-18	1.52203e-16
C4K02_1635	9675.2	0.42281	0.0484364	8.72918	2.56523e-18	1.66768e-16
C4K02_3126	3752.8	0.393325	0.0452604	8.69026	3.61595e-18	2.32521e-16
C4K02_0206	6673.72	0.666156	0.0775025	8.59528	8.30625e-18	5.28385e-16
C4K02_1444	8492.57	0.37729	0.0441231	8.55084	1.22197e-17	7.69062e-16
C4K02_0667	6029.25	0.431503	0.0507509	8.50237	1.85766e-17	1.15683e-15
C4K02_2392	8834.53	0.718353	0.0853485	8.41671	3.87219e-17	2.38624e-15
C4K02_4139	19646.5	0.517743	0.0617532	8.38408	5.11237e-17	3.11802e-15
C4K02_5325	82883.1	0.493077	0.0588641	8.37653	5.45112e-17	3.2907e-15
C4K02_3411	2916.91	-0.480071	0.0573372	-8.37276	5.62835e-17	3.36336e-15
C4K02_3883	12168.3	-0.365462	0.0437539	-8.35269	6.67263e-17	3.94753e-15
C4K02_1448	7230.46	0.918161	0.11014	8.3363	7.66497e-17	4.4897e-15
C4K02_4803	9563.4	0.384587	0.046191	8.32601	8.36107e-17	4.84942e-15
C4K02_2764	8223.42	0.415901	0.0500169	8.31521	9.15914e-17	5.26073e-15
C4K02_1450	7126.65	0.813322	0.0979375	8.3045	1.0024e-16	5.70214e-15
C4K02_5456	1877.34	2.26117	0.272783	8.28924	1.13975e-16	6.4217e-15
C4K02_0888	7895	0.444015	0.0537594	8.25929	1.46536e-16	8.17839e-15
C4K02_5594	11668.6	0.357353	0.0433296	8.24733	1.61972e-16	8.95538e-15
C4K02_0427	2919.03	0.523324	0.0635022	8.24104	1.70724e-16	9.35186e-15
C4K02_2895	50972.2	-0.350295	0.042575	-8.22772	1.9081e-16	1.03563e-14
C4K02_4923	41870.1	0.417447	0.0508157	8.21493	2.12297e-16	1.14177e-14
C4K02_5311	46987.9	0.416817	0.0510087	8.17149	3.04607e-16	1.62347e-14
C4K02_2478	3174.35	-0.593989	0.0727851	-8.16086	3.32644e-16	1.75707e-14
C4K02_5407	1733.25	0.608988	0.074635	8.15955	3.36275e-16	1.76053e-14
C4K02_3534	4365.41	-0.450365	0.055585	-8.10227	5.3942e-16	2.7993e-14
C4K02_5320	62153.2	0.359162	0.0444755	8.07549	6.7205e-16	3.45726e-14
C4K02_1467	1664.76	0.666609	0.083014	8.03007	9.7416e-16	4.92575e-14
C4K02_1866	37108.7	0.369046	0.0459552	8.03057	9.70243e-16	4.92575e-14
C4K02_1716	271803	0.359634	0.0448021	8.02718	9.97363e-16	5.00034e-14
C4K02_5362	3523.99	0.428801	0.0536049	7.9993	1.25132e-15	6.22083e-14
C4K02_0186	1956.96	0.526129	0.0661636	7.95194	1.83609e-15	9.0519e-14
C4K02_3838	4766.64	0.475828	0.0598807	7.94627	1.92204e-15	9.3203e-14
C4K02_5307	36476.6	0.396289	0.0498705	7.94637	1.9206e-15	9.3203e-14
C4K02_3835	11831	0.387112	0.0492228	7.86448	3.7062e-15	1.78259e-13
C4K02_1799	7506.26	0.40504	0.0515862	7.85171	4.10396e-15	1.95799e-13
C4K02_5302	102710	0.348697	0.0445563	7.82598	5.037e-15	2.36499e-13
C4K02_5369	20279.1	0.34385	0.043933	7.82669	5.00878e-15	2.36499e-13
C4K02_5084	6180.34	0.497373	0.0638866	7.78525	6.95749e-15	3.24099e-13
C4K02_0979	16459.9	0.310505	0.0399905	7.76446	8.19919e-15	3.78956e-13
C4K02_5301	119458	0.28592	0.0368305	7.76312	8.28657e-15	3.80026e-13
C4K02_4914	14306.6	0.391695	0.0504927	7.75746	8.66458e-15	3.94305e-13
C4K02_0634	3041.87	0.395158	0.0509988	7.74839	9.30624e-15	4.20273e-13
C4K02_3403	2796.12	-0.366946	0.047452	-7.733	1.05044e-14	4.70786e-13
C4K02_3473	1241.14	0.536288	0.069442	7.72281	1.1379e-14	5.06152e-13
C4K02_5613	651.006	-0.778234	0.100852	-7.71656	1.19508e-14	5.2762e-13
C4K02_1101	1781.13	0.945328	0.122663	7.70668	1.29135e-14	5.65899e-13
C4K02_3471	18355.7	0.378552	0.0491932	7.69521	1.41266e-14	6.14505e-13
C4K02_1874	73258.5	0.435884	0.0566935	7.68842	1.48958e-14	6.43238e-13
C4K02_5455	585.248	2.06305	0.269113	7.66609	1.77314e-14	7.60138e-13
C4K02_5858	3861.41	-0.385812	0.0506976	-7.61007	2.73957e-14	1.16599e-12
C4K02_5454	2198.58	2.28928	0.303586	7.54079	4.6712e-14	1.97392e-12
C4K02_0795	6204.39	0.385119	0.0511583	7.52799	5.1526e-14	2.1619e-12
C4K02_1300	7065.78	0.480345	0.0641515	7.48766	7.01104e-14	2.92094e-12
C4K02_5516	16705.7	-0.31056	0.04161	-7.4636	8.41886e-14	3.48294e-12
C4K02_3964	1975.37	-0.648042	0.0872653	-7.42612	1.11829e-13	4.59432e-12
C4K02_4344	31474.8	-0.330751	0.0445694	-7.42104	1.16207e-13	4.74125e-12
C4K02_5789	767.977	0.84294	0.113722	7.41229	1.24139e-13	5.0302e-12
C4K02_0695	28879	-0.342787	0.046321	-7.40026	1.35922e-13	5.47015e-12
C4K02_1230	36229.6	0.495625	0.0676518	7.32612	2.36909e-13	9.46995e-12
C4K02_5296	145154	0.305634	0.0417688	7.31729	2.53025e-13	1.00463e-11
C4K02_4018	1308.58	0.58155	0.0796715	7.29936	2.89149e-13	1.1404e-11
C4K02_3784	21436.1	0.430095	0.058933	7.29804	2.91986e-13	1.14397e-11
C4K02_4673	4480.15	0.357076	0.0489771	7.29066	3.08444e-13	1.2005e-11
C4K02_2428	9339.23	0.443832	0.0610039	7.27547	3.45218e-13	1.33484e-11
C4K02_0185	3777.3	0.559958	0.0769842	7.27366	3.49867e-13	1.34403e-11
C4K02_5326	71329.9	0.385402	0.0531164	7.25581	3.99279e-13	1.52396e-11
C4K02_5327	60549.1	0.36621	0.0505195	7.24889	4.20199e-13	1.59352e-11
C4K02_4978	30695	0.411507	0.0568628	7.23684	4.59253e-13	1.73053e-11
C4K02_0893	4249.32	0.368347	0.0510021	7.22218	5.11592e-13	1.91555e-11
C4K02_0586	107006	0.349675	0.0485209	7.20668	5.73308e-13	2.13314e-11
C4K02_4684	72254.1	0.4747	0.066062	7.18567	6.68776e-13	2.4728e-11
C4K02_4208	14904	-0.308656	0.04298	-7.18139	6.90038e-13	2.53557e-11
C4K02_5124	2686.04	0.498546	0.0694345	7.18009	6.9666e-13	2.5441e-11
C4K02_1103	947.701	0.697657	0.0972325	7.17515	7.22297e-13	2.61547e-11
C4K02_5612	8652.35	-0.590161	0.0822567	-7.17463	7.25045e-13	2.61547e-11
C4K02_1078	2114.51	0.706051	0.0984487	7.17177	7.40356e-13	2.65451e-11
C4K02_0702	6781.06	-0.472175	0.0659489	-7.15971	8.085e-13	2.88138e-11
C4K02_5448	1276.75	1.70503	0.238714	7.14258	9.15952e-13	3.24477e-11
C4K02_0870	2509.28	0.485511	0.0681555	7.12358	1.05157e-12	3.70305e-11
C4K02_5306	51234.5	0.396113	0.0556537	7.11746	1.09936e-12	3.84841e-11
C4K02_0668	6638.89	0.324306	0.0456327	7.10688	1.18698e-12	4.13068e-11
C4K02_2568	5830.39	0.601693	0.0847471	7.09986	1.24885e-12	4.3206e-11
C4K02_5299	80654.2	0.343686	0.0486885	7.05886	1.6787e-12	5.77394e-11
C4K02_5449	2097.11	1.63734	0.231986	7.05794	1.68989e-12	5.77883e-11
C4K02_5842	3689.76	0.45097	0.0639258	7.05459	1.73113e-12	5.88583e-11
C4K02_2825	238635	-0.387147	0.0549022	-7.05159	1.76891e-12	5.97993e-11
C4K02_3532	8979.45	-0.336496	0.0479678	-7.01504	2.29888e-12	7.72737e-11
C4K02_0393	14149.7	0.275505	0.0394665	6.98073	2.93653e-12	9.8032e-11
C4K02_5368	48940.8	0.313176	0.0448669	6.98011	2.94958e-12	9.8032e-11
C4K02_5310	93325	0.362617	0.0520269	6.9698	3.174e-12	1.04902e-10
C4K02_0205	1358.76	0.564345	0.0810513	6.96282	3.33531e-12	1.09621e-10
C4K02_2567	9647.56	0.465735	0.0669433	6.95715	3.47223e-12	1.1349e-10
C4K02_1700	952.601	0.488064	0.0701756	6.95489	3.52831e-12	1.14689e-10
C4K02_2447	1294.35	1.12211	0.161427	6.95116	3.62284e-12	1.17119e-10
C4K02_5648	12375.5	-0.386257	0.055594	-6.94782	3.70982e-12	1.19279e-10
C4K02_3594	53458.7	0.268596	0.0386664	6.94651	3.74426e-12	1.19735e-10
C4K02_1521	225.464	1.06484	0.153548	6.9349	4.06514e-12	1.29298e-10
C4K02_5300	45833.5	0.388687	0.0560647	6.93284	4.12473e-12	1.30491e-10
C4K02_4600	538.523	-0.901054	0.13066	-6.89615	5.34302e-12	1.68135e-10
C4K02_5790	1447.35	0.634288	0.0922611	6.87493	6.20196e-12	1.94131e-10
C4K02_5122	16828.4	0.447649	0.0651478	6.87128	6.36262e-12	1.97656e-10
C4K02_5322	139206	0.373339	0.0543365	6.87086	6.38138e-12	1.97656e-10
C4K02_0335	838.68	-0.522347	0.0763112	-6.84496	7.64991e-12	2.35713e-10
C4K02_1603	1258.14	0.50193	0.0735046	6.82855	8.57744e-12	2.62923e-10
C4K02_3775	5317.11	0.291265	0.0426822	6.82403	8.85199e-12	2.6994e-10
C4K02_1642	19727.6	0.273648	0.040128	6.81938	9.14368e-12	2.77405e-10
C4K02_2452	1559.22	0.986994	0.144789	6.81676	9.31176e-12	2.81063e-10
C4K02_3854	10337.4	0.378694	0.0555855	6.81282	9.57039e-12	2.87403e-10
C4K02_2429	5437.38	0.469509	0.0689488	6.80954	9.79134e-12	2.92553e-10
C4K02_0454	10955	0.287206	0.0422018	6.80553	1.00675e-11	2.99294e-10
C4K02_0851	107256	0.38497	0.0566627	6.79408	1.09009e-11	3.22449e-10
C4K02_0396	3960.2	0.433293	0.0639183	6.77886	1.21125e-11	3.56505e-10
C4K02_5324	60376.9	0.483726	0.0715323	6.76234	1.35781e-11	3.97665e-10
C4K02_1451	9442.72	0.709517	0.104974	6.75895	1.38994e-11	4.03396e-10
C4K02_4922	8453.36	0.349856	0.0517628	6.75884	1.39102e-11	4.03396e-10
C4K02_5657	44321.2	0.330831	0.0490316	6.7473	1.50623e-11	4.34675e-10
C4K02_0458	1829.04	0.465259	0.0690226	6.74067	1.57653e-11	4.52756e-10
C4K02_5878	291.204	0.897895	0.133311	6.73534	1.63545e-11	4.67406e-10
C4K02_1455	6234.24	0.519315	0.0772869	6.71932	1.82579e-11	5.19296e-10
C4K02_1356	93466.2	0.30502	0.0455414	6.69763	2.11822e-11	5.99588e-10
C4K02_1654	7373.15	0.339349	0.050678	6.69618	2.13938e-11	6.00617e-10
C4K02_5742	4978.6	0.28137	0.0420207	6.69599	2.14216e-11	6.00617e-10
C4K02_4741	1679.56	-0.770618	0.11511	-6.69461	2.16255e-11	6.03473e-10
C4K02_1094	1155.45	0.678159	0.101323	6.69303	2.18596e-11	6.07143e-10
C4K02_0545	9161.95	0.55277	0.0828355	6.67311	2.50443e-11	6.92347e-10
C4K02_2290	774.8	0.648309	0.0971897	6.67055	2.5484e-11	7.01224e-10
C4K02_0305	5138.58	0.336495	0.0504778	6.6662	2.62511e-11	7.15675e-10
C4K02_3565	5991.75	-0.346448	0.0519682	-6.66653	2.61924e-11	7.15675e-10
C4K02_0207	3460.31	0.661543	0.0993074	6.66157	2.70924e-11	7.35222e-10
C4K02_2448	527.567	1.30656	0.196613	6.64533	3.02544e-11	8.17283e-10
C4K02_5453	964.571	1.66987	0.251831	6.63089	3.33664e-11	8.97252e-10
C4K02_4852	28377.6	0.23918	0.0360968	6.62607	3.44749e-11	9.22868e-10
C4K02_0379	9082.76	0.278975	0.0422216	6.6074	3.91141e-11	1.04234e-09
C4K02_4997	104276	0.447832	0.0678634	6.59902	4.13884e-11	1.098e-09
C4K02_4154	1462.38	0.621889	0.0946021	6.57373	4.9069e-11	1.29595e-09
C4K02_1900	3457.74	0.432224	0.0658282	6.56594	5.17061e-11	1.35952e-09
C4K02_1737	8910.92	-0.380609	0.058186	-6.54125	6.10054e-11	1.59694e-09
C4K02_2457	804.964	1.05937	0.162024	6.53835	6.22024e-11	1.6211e-09
C4K02_5497	30280.8	0.285951	0.0438209	6.52544	6.78e-11	1.75923e-09
C4K02_1704	16712.5	0.523098	0.0801912	6.52313	6.88546e-11	1.77879e-09
C4K02_4685	22823.7	0.291184	0.0446562	6.52057	7.00414e-11	1.80159e-09
C4K02_0459	59135.8	0.304235	0.0467064	6.51378	7.32847e-11	1.87685e-09
C4K02_1212	3573.09	-0.440245	0.0677667	-6.49648	8.22226e-11	2.09668e-09
C4K02_0509	6628.09	0.307697	0.0473709	6.49548	8.27703e-11	2.10158e-09
C4K02_2765	13241.7	0.5136	0.0792675	6.47932	9.21373e-11	2.32942e-09
C4K02_3169	6496.69	-0.602583	0.0933572	-6.4546	1.08506e-10	2.73159e-09
C4K02_1878	19004.8	-0.653213	0.101549	-6.43252	1.25507e-10	3.14618e-09
C4K02_5305	40194.9	0.376471	0.0587691	6.40593	1.49452e-10	3.73063e-09
C4K02_3987	714.693	-0.70004	0.109417	-6.39792	1.57512e-10	3.91529e-09
C4K02_4394	842.865	-0.97887	0.153098	-6.39374	1.61875e-10	4.00691e-09
C4K02_5313	101731	0.377575	0.0590998	6.38876	1.67233e-10	4.1223e-09
C4K02_4599	1406.35	-0.784087	0.122863	-6.38178	1.75039e-10	4.2968e-09
C4K02_5408	1764.29	0.561641	0.088028	6.38025	1.76799e-10	4.32208e-09
C4K02_5012	54460.8	0.24903	0.0390838	6.3717	1.86942e-10	4.55124e-09
C4K02_4616	5608.9	-0.411619	0.0646236	-6.36948	1.89665e-10	4.59859e-09
C4K02_5481	2883.11	0.347405	0.0545946	6.36337	1.97378e-10	4.76606e-09
C4K02_5438	1170.85	0.796863	0.125609	6.34402	2.23851e-10	5.38335e-09
C4K02_1647	2919.51	-0.322372	0.0508917	-6.33447	2.38158e-10	5.70423e-09
C4K02_3551	1683.29	-0.486364	0.0768416	-6.32943	2.46063e-10	5.8698e-09
C4K02_0587	54274.3	0.321268	0.0507804	6.32661	2.50609e-10	5.95424e-09
C4K02_5670	5759.17	0.315469	0.0499073	6.32109	2.59718e-10	6.14596e-09
C4K02_3777	3084.17	0.315544	0.0499338	6.31925	2.62828e-10	6.19478e-09
C4K02_3876	3091.93	-0.40012	0.0633596	-6.31506	2.70058e-10	6.33992e-09
C4K02_5910	40052.4	0.264107	0.0418939	6.30418	2.8973e-10	6.77488e-09
C4K02_2411	915.661	-0.650619	0.103407	-6.29185	3.1371e-10	7.30674e-09
C4K02_5428	373.764	-0.980957	0.155994	-6.28844	3.20662e-10	7.43935e-09
C4K02_0590	15291.7	0.297848	0.0473693	6.28779	3.22013e-10	7.44151e-09
C4K02_2824	54031.5	-0.294823	0.0469098	-6.28489	3.28081e-10	7.55225e-09
C4K02_1550	637.402	-0.554905	0.0883068	-6.28383	3.30337e-10	7.57471e-09
C4K02_5846	1887.73	0.47148	0.0751839	6.27103	3.5866e-10	8.1924e-09
C4K02_3681	32396.1	-0.24426	0.0389687	-6.2681	3.65475e-10	8.30863e-09
C4K02_5361	2253.28	0.317434	0.0506464	6.26764	3.66557e-10	8.30863e-09
C4K02_0263	6789.2	-0.375432	0.0599911	-6.25814	3.89604e-10	8.79731e-09
C4K02_4562	1436.38	0.394584	0.0631319	6.25015	4.10057e-10	9.22395e-09
C4K02_5024	7429.23	0.290161	0.0464475	6.24708	4.18187e-10	9.37119e-09
C4K02_5585	6310.18	-0.544044	0.0872489	-6.23553	4.5024e-10	1.00514e-08
C4K02_3618	603.029	0.823283	0.132245	6.22546	4.80142e-10	1.06787e-08
C4K02_0397	1448.63	0.446791	0.0718586	6.21764	5.04687e-10	1.11825e-08
C4K02_0033	4449.83	0.382177	0.0616433	6.19981	5.65304e-10	1.24789e-08
C4K02_4042	181.669	1.09735	0.177189	6.19309	5.89961e-10	1.29748e-08
C4K02_0765	2322.89	-0.416686	0.0673032	-6.19117	5.97178e-10	1.30848e-08
C4K02_3589	14173.1	0.28099	0.0455706	6.16602	7.00284e-10	1.52874e-08
C4K02_5879	312.133	1.24816	0.202498	6.16383	7.10079e-10	1.54442e-08
C4K02_1978	1657.87	0.869446	0.141452	6.14659	7.91679e-10	1.71559e-08
C4K02_1322	73192.4	-0.5371	0.087473	-6.14018	8.24274e-10	1.77971e-08
C4K02_4667	684.826	0.591234	0.0963388	6.13703	8.40791e-10	1.80877e-08
C4K02_5189	25666.1	0.287342	0.046855	6.13257	8.64687e-10	1.85344e-08
C4K02_1869	37120.1	0.298971	0.048818	6.1242	9.11403e-10	1.94652e-08
C4K02_0009	9380.03	-0.342564	0.0560295	-6.11398	9.71739e-10	2.06792e-08
C4K02_0555	5907.27	0.347171	0.0568594	6.10578	1.02298e-09	2.16916e-08
C4K02_0034	2859.84	0.425967	0.0700412	6.08167	1.1894e-09	2.51304e-08
C4K02_4445	25967.2	0.32029	0.0528104	6.0649	1.32036e-09	2.7798e-08
C4K02_0575	9201.57	0.276108	0.0455488	6.06181	1.34599e-09	2.81007e-08
C4K02_2981	3069.48	-0.47048	0.0776113	-6.06201	1.34435e-09	2.81007e-08
C4K02_4164	1423.06	-0.500581	0.0825844	-6.06145	1.34899e-09	2.81007e-08
C4K02_5316	77483.9	0.400941	0.0661673	6.0595	1.36543e-09	2.83434e-08
C4K02_2085	1170.58	0.523954	0.0865563	6.05333	1.41882e-09	2.93488e-08
C4K02_0312	6060.68	0.454723	0.0751833	6.04819	1.46482e-09	3.01946e-08
C4K02_0927	1937.79	-0.495877	0.0820186	-6.04591	1.48566e-09	3.05179e-08
C4K02_3826	18094.1	0.249706	0.0413914	6.0328	1.61146e-09	3.29876e-08
C4K02_0703	7972.18	-0.447962	0.0742636	-6.03206	1.61883e-09	3.30241e-08
C4K02_2688	333.92	0.967942	0.160558	6.02861	1.65378e-09	3.36212e-08
C4K02_5877	214.923	0.957718	0.159195	6.01602	1.7876e-09	3.62172e-08
C4K02_1497	2006.49	0.363892	0.0606674	5.99816	1.99571e-09	4.02957e-08
C4K02_2153	3004.39	0.445106	0.0743038	5.99036	2.09383e-09	4.2133e-08
C4K02_2430	3207.68	-0.669622	0.111926	-5.98271	2.1946e-09	4.4011e-08
C4K02_3160	913.771	0.806646	0.13507	5.97207	2.34258e-09	4.682e-08
C4K02_2551	5439.32	-0.333003	0.0557728	-5.97071	2.36217e-09	4.68945e-08
C4K02_5843	1733.86	0.521294	0.0873039	5.97103	2.3576e-09	4.68945e-08
C4K02_2436	4302.68	0.466045	0.0781226	5.96556	2.43798e-09	4.82378e-08
C4K02_4514	19732.4	0.241523	0.0405192	5.96071	2.5115e-09	4.95268e-08
C4K02_0701	8179.99	-0.443195	0.0744021	-5.95676	2.57292e-09	5.04019e-08
C4K02_2762	7224.15	0.377041	0.0632923	5.95715	2.56675e-09	5.04019e-08
C4K02_0187	2584.09	0.465911	0.0782483	5.95426	2.61245e-09	5.10074e-08
C4K02_4738	21741.2	0.32717	0.0550592	5.94214	2.81318e-09	5.45664e-08
C4K02_5250	3265.93	0.353051	0.0594115	5.94246	2.80779e-09	5.45664e-08
C4K02_4432	3030.82	-0.435593	0.0733209	-5.94091	2.83444e-09	5.47992e-08
C4K02_4095	2832.43	-0.285133	0.0480678	-5.93188	2.99482e-09	5.77113e-08
C4K02_4072	9737.98	-0.24439	0.0412612	-5.923	3.16112e-09	6.07181e-08
C4K02_1710	35462.2	0.253117	0.0428764	5.90341	3.56072e-09	6.81723e-08
C4K02_5409	1944.55	0.36637	0.0620737	5.90218	3.58734e-09	6.84604e-08
C4K02_2826	209607	-0.411098	0.0696727	-5.90042	3.62576e-09	6.89711e-08
C4K02_5038	6772.23	-0.366096	0.0621493	-5.89059	3.8482e-09	7.29678e-08
C4K02_2769	2853.81	-0.387688	0.0658253	-5.88966	3.86991e-09	7.3145e-08
C4K02_2798	1462.21	-0.419847	0.0713517	-5.88418	4.00027e-09	7.53682e-08
C4K02_0403	709.35	0.496165	0.0843454	5.88253	4.04033e-09	7.58812e-08
C4K02_5630	9510.96	-0.379499	0.0645583	-5.8784	4.14245e-09	7.7553e-08
C4K02_3311	2773.65	-0.352986	0.0600945	-5.87385	4.25794e-09	7.94637e-08
C4K02_0511	1624.04	0.391536	0.0668445	5.85741	4.70146e-09	8.7465e-08
C4K02_1095	715.146	0.611009	0.104759	5.83254	5.45892e-09	1.01238e-07
C4K02_1169	2705.96	0.406157	0.0696558	5.83092	5.51236e-09	1.0191e-07
C4K02_5294	44568.9	0.220462	0.0378298	5.82772	5.61886e-09	1.03555e-07
C4K02_0193	960.815	-0.478481	0.0821309	-5.82584	5.68274e-09	1.04407e-07
C4K02_5442	1057.2	1.64158	0.281812	5.82508	5.70837e-09	1.04553e-07
C4K02_5190	8008.58	0.340911	0.058603	5.8173	5.98072e-09	1.09203e-07
C4K02_1456	3294.34	0.49053	0.0843416	5.816	6.02739e-09	1.09717e-07
C4K02_4342	68284.9	-0.366728	0.0630616	-5.81539	6.04912e-09	1.09775e-07
C4K02_5314	29231.5	0.381571	0.065631	5.81388	6.10429e-09	1.10437e-07
C4K02_5191	3367.35	0.279552	0.048169	5.80357	6.49191e-09	1.17092e-07
C4K02_1672	6540.12	0.278814	0.0481087	5.7955	6.81168e-09	1.22486e-07
C4K02_0625	34038.4	-0.548322	0.0946898	-5.79072	7.00867e-09	1.25646e-07
C4K02_1358	7167.95	0.300229	0.0518776	5.78726	7.15444e-09	1.27872e-07
C4K02_5592	2115.68	0.378436	0.0654744	5.77992	7.47378e-09	1.33177e-07
C4K02_0429	1600.59	0.53628	0.0927994	5.77892	7.51821e-09	1.33567e-07
C4K02_2675	3371.53	0.358925	0.062174	5.77291	7.79121e-09	1.38002e-07
C4K02_2943	1871.06	-0.363455	0.0630772	-5.76206	8.30935e-09	1.46304e-07
C4K02_5025	31649.7	0.321106	0.0557252	5.76231	8.29709e-09	1.46304e-07
C4K02_1838	2379.38	0.452343	0.0788451	5.73711	9.63044e-09	1.69061e-07
C4K02_2332	4912.92	-0.62319	0.108724	-5.73186	9.93373e-09	1.7387e-07
C4K02_0980	1502.8	0.43247	0.0755923	5.72109	1.05844e-08	1.84712e-07
C4K02_3310	27767.3	-0.265119	0.0463497	-5.71996	1.06549e-08	1.85135e-07
C4K02_5472	500.059	0.57603	0.10071	5.7197	1.06712e-08	1.85135e-07
C4K02_0878	8504.41	-0.366154	0.0640576	-5.71602	1.09051e-08	1.88639e-07
C4K02_3600	5618.99	-0.289475	0.0507411	-5.70494	1.16387e-08	2.00742e-07
C4K02_3628	901.98	0.510104	0.0900787	5.66287	1.48864e-08	2.56012e-07
C4K02_0004	28447.6	0.265852	0.0469566	5.66164	1.49932e-08	2.571e-07
C4K02_0818	4500.58	0.306575	0.0541795	5.6585	1.52699e-08	2.61089e-07
C4K02_2312	2723.06	-0.437674	0.0773548	-5.65801	1.53142e-08	2.61092e-07
C4K02_4603	5701.61	0.34655	0.0612954	5.65376	1.56971e-08	2.6685e-07
C4K02_5097	6602.97	-0.391862	0.0693169	-5.6532	1.5749e-08	2.66965e-07
C4K02_3999	1707.07	0.301807	0.0534435	5.64721	1.63068e-08	2.75632e-07
C4K02_5317	38124.3	0.492847	0.0873242	5.64387	1.66269e-08	2.80242e-07
C4K02_1419	5623.15	0.279596	0.0495763	5.63972	1.70323e-08	2.86258e-07
C4K02_5835	1872.09	-0.308162	0.0546643	-5.63736	1.72675e-08	2.89389e-07
C4K02_0743	10592.2	0.321398	0.0570775	5.63091	1.79257e-08	2.99573e-07
C4K02_4866	5653.43	0.352489	0.0626069	5.63019	1.80008e-08	2.9998e-07
C4K02_4012	1768.12	-0.412534	0.0733789	-5.62197	1.88788e-08	3.13728e-07
C4K02_1867	8356.12	0.333908	0.0594499	5.61662	1.94724e-08	3.22685e-07
C4K02_5406	4154.92	0.410818	0.0732237	5.61045	2.01805e-08	3.33486e-07
C4K02_5386	4949.6	-0.31651	0.0565151	-5.60045	2.13795e-08	3.52315e-07
C4K02_5495	9274.55	0.258535	0.0462568	5.58913	2.28215e-08	3.75034e-07
C4K02_0202	321.237	0.749482	0.134176	5.58583	2.32589e-08	3.81162e-07
C4K02_4601	1656.15	-0.848112	0.152392	-5.56534	2.61636e-08	4.27579e-07
C4K02_3321	12701.2	-0.22918	0.0413269	-5.54553	2.9306e-08	4.77615e-07
C4K02_1315	16169.6	0.236682	0.0426945	5.54363	2.96263e-08	4.81509e-07
C4K02_2805	4447.73	-0.322231	0.0581413	-5.5422	2.98688e-08	4.84119e-07
C4K02_5292	78903.4	0.294935	0.0533164	5.53179	3.16983e-08	5.12368e-07
C4K02_5291	140977	0.266015	0.0481351	5.52643	3.26808e-08	5.26811e-07
C4K02_5295	12928.5	0.253658	0.0459695	5.51796	3.42967e-08	5.51357e-07
C4K02_1295	11806.5	-0.219038	0.0398042	-5.50288	3.73631e-08	5.99024e-07
C4K02_2069	5488.78	0.305647	0.0555617	5.50105	3.77541e-08	6.03658e-07
C4K02_1459	853.024	0.554848	0.100949	5.49633	3.87774e-08	6.18348e-07
C4K02_5741	8408.72	0.435872	0.0795439	5.47964	4.26182e-08	6.77767e-07
C4K02_4799	18339.4	0.257594	0.0470387	5.47621	4.34523e-08	6.89179e-07
C4K02_4087	4541.85	-0.270897	0.0495231	-5.47012	4.49741e-08	7.11408e-07
C4K02_3488	11702.4	0.252135	0.0461119	5.46791	4.55379e-08	7.18406e-07
C4K02_1428	1280.41	0.476501	0.0873459	5.45533	4.88813e-08	7.6706e-07
C4K02_2737	1083.74	-0.50666	0.0928734	-5.45538	4.88674e-08	7.6706e-07
C4K02_2455	1394	1.51467	0.278392	5.44078	5.30491e-08	8.3026e-07
C4K02_5440	3962.19	1.1566	0.212623	5.4397	5.33706e-08	8.33088e-07
C4K02_2525	2871.65	0.379039	0.0698782	5.42428	5.81876e-08	9.05888e-07
C4K02_3996	6146.77	0.316221	0.0584058	5.41421	6.15588e-08	9.55858e-07
C4K02_0027	925.879	0.398216	0.0736811	5.40459	6.49566e-08	1.00598e-06
C4K02_5026	13691.9	0.235231	0.0437206	5.38033	7.43489e-08	1.14843e-06
C4K02_1715	26810.2	0.239983	0.0446176	5.37866	7.50428e-08	1.15613e-06
C4K02_1237	3734.74	0.333054	0.0619445	5.37665	7.5886e-08	1.16365e-06
C4K02_5820	4541.17	0.271656	0.0505261	5.37655	7.59247e-08	1.16365e-06
C4K02_5682	1905.99	0.406477	0.0759441	5.35232	8.6833e-08	1.3274e-06
C4K02_3068	6156.33	-0.30476	0.0569751	-5.34901	8.84375e-08	1.34844e-06
C4K02_3947	2296.2	-0.339485	0.063652	-5.33346	9.63593e-08	1.46545e-06
C4K02_1201	157.774	-0.790722	0.148291	-5.33225	9.70035e-08	1.47147e-06
C4K02_0882	1005.34	0.429507	0.0807159	5.32122	1.03074e-07	1.55956e-06
C4K02_3337	1166.18	0.457539	0.0862566	5.30439	1.13047e-07	1.70609e-06
C4K02_2456	1438.28	1.10799	0.20893	5.30317	1.13812e-07	1.71326e-06
C4K02_5471	2537.9	0.706627	0.133299	5.30105	1.15137e-07	1.72882e-06
C4K02_4908	501.918	-0.568911	0.107366	-5.29882	1.16554e-07	1.74565e-06
C4K02_4096	5511.41	-0.250282	0.0472444	-5.29761	1.17326e-07	1.75278e-06
C4K02_0011	14544.7	-0.355066	0.0670839	-5.29287	1.20414e-07	1.79437e-06
C4K02_0406	11100.7	0.189633	0.0358475	5.28998	1.22329e-07	1.81834e-06
C4K02_1713	4080.19	0.307141	0.0580855	5.28774	1.23836e-07	1.83612e-06
C4K02_4614	60751.1	-0.27992	0.0529931	-5.2822	1.27645e-07	1.88786e-06
C4K02_0144	16666.5	-0.27686	0.0524263	-5.28095	1.28518e-07	1.89605e-06
C4K02_1664	448.354	-0.508586	0.0963665	-5.27763	1.30866e-07	1.92588e-06
C4K02_4925	9129.07	0.322183	0.0610655	5.27602	1.32016e-07	1.93799e-06
C4K02_2833	18272	0.228052	0.0432432	5.27371	1.3369e-07	1.9529e-06
C4K02_5439	765.84	0.73285	0.138963	5.27371	1.33693e-07	1.9529e-06
C4K02_0817	2593.11	0.30559	0.0579959	5.26917	1.37042e-07	1.9969e-06
C4K02_0461	9621.3	0.220592	0.0420017	5.25197	1.50479e-07	2.18731e-06
C4K02_2454	255.411	1.44243	0.274782	5.24936	1.52632e-07	2.21317e-06
C4K02_4774	20128.6	0.195773	0.0373099	5.24721	1.5442e-07	2.23362e-06
C4K02_3158	1090.56	0.502447	0.096061	5.2305	1.69052e-07	2.4393e-06
C4K02_5712	2442.67	0.432485	0.0827329	5.22749	1.71824e-07	2.47327e-06
C4K02_0262	2867.83	0.296971	0.0568454	5.22419	1.74921e-07	2.51173e-06
C4K02_0529	13285.3	0.251367	0.0482004	5.21504	1.8378e-07	2.63255e-06
C4K02_5836	3082.71	-0.403964	0.0775023	-5.21228	1.86532e-07	2.66552e-06
C4K02_1142	5080.47	0.294828	0.0566128	5.20779	1.91103e-07	2.72425e-06
C4K02_1432	30767.1	0.290245	0.0557555	5.20567	1.93299e-07	2.74893e-06
C4K02_5867	10468.1	0.307555	0.0590963	5.20431	1.94718e-07	2.76248e-06
C4K02_5443	1273.67	1.51078	0.290448	5.20155	1.97636e-07	2.79716e-06
C4K02_4100	3679.31	-0.339687	0.0653248	-5.19998	1.99314e-07	2.81418e-06
C4K02_4103	13361.8	-0.236196	0.0454471	-5.19716	2.02351e-07	2.85026e-06
C4K02_5469	3709.09	0.626063	0.120773	5.18381	2.17401e-07	3.05498e-06
C4K02_4678	164.392	-0.94806	0.183176	-5.17568	2.27077e-07	3.18338e-06
C4K02_5906	97420.5	0.296806	0.0574066	5.17024	2.33796e-07	3.26983e-06
C4K02_4699	8622.85	-0.21549	0.0417433	-5.16226	2.43987e-07	3.40431e-06
C4K02_0211	9387.34	-0.265504	0.0514485	-5.16058	2.46188e-07	3.40823e-06
C4K02_0584	78968.9	0.281244	0.0544978	5.16065	2.46099e-07	3.40823e-06
C4K02_0705	6566.18	-0.313949	0.0608395	-5.16029	2.46572e-07	3.40823e-06
C4K02_2090	2736.92	-0.681446	0.132047	-5.16064	2.46101e-07	3.40823e-06
C4K02_1180	2007.55	0.443315	0.0859853	5.15571	2.52671e-07	3.48439e-06
C4K02_0194	2741.94	-0.457512	0.0887567	-5.15468	2.54066e-07	3.49548e-06
C4K02_0008	18795.4	-0.373908	0.0725704	-5.15235	2.57241e-07	3.53094e-06
C4K02_3154	10120.2	0.497317	0.0966009	5.14816	2.63049e-07	3.60231e-06
C4K02_0796	2214.99	0.327021	0.0636233	5.13995	2.74814e-07	3.75473e-06
C4K02_1457	2012.36	0.416096	0.0809781	5.13837	2.77127e-07	3.77076e-06
C4K02_5905	25662.8	0.341297	0.0664223	5.13828	2.77262e-07	3.77076e-06
C4K02_3469	5176.44	0.247116	0.0481068	5.13682	2.79429e-07	3.78285e-06
C4K02_3593	24379.9	-0.193264	0.0376222	-5.13698	2.79186e-07	3.78285e-06
C4K02_4733	8713.56	-0.371459	0.0723355	-5.13522	2.81809e-07	3.80635e-06
C4K02_5861	27622.6	0.388444	0.0757064	5.13093	2.88311e-07	3.8853e-06
C4K02_1466	2769.93	0.390765	0.0762287	5.12622	2.95617e-07	3.96569e-06
C4K02_2992	926.501	-0.628197	0.122544	-5.12628	2.95531e-07	3.96569e-06
C4K02_2152	6929.38	0.32187	0.0628398	5.12207	3.02204e-07	4.04488e-06
C4K02_0014	112710	-0.312015	0.0609763	-5.11699	3.10457e-07	4.13663e-06
C4K02_5762	1364.45	0.359792	0.070312	5.11708	3.10305e-07	4.13663e-06
C4K02_5517	3062.33	-0.293694	0.0574258	-5.11432	3.14878e-07	4.18611e-06
C4K02_3819	481.809	-0.578589	0.113247	-5.10908	3.23729e-07	4.29413e-06
C4K02_0576	10763.8	0.265197	0.0519657	5.10331	3.33756e-07	4.41708e-06
C4K02_4643	2352.28	0.329121	0.0644968	5.1029	3.34491e-07	4.41708e-06
C4K02_4802	2050.89	0.300031	0.0588114	5.10157	3.36854e-07	4.43837e-06
C4K02_1519	655.015	0.548638	0.107587	5.0995	3.40554e-07	4.47715e-06
C4K02_1627	2261.77	0.320094	0.0628427	5.09358	3.51356e-07	4.60891e-06
C4K02_3040	2266.37	-0.53463	0.104983	-5.09252	3.53333e-07	4.6246e-06
C4K02_4981	5473.09	0.260851	0.0512535	5.08942	3.59151e-07	4.69038e-06
C4K02_1032	993.765	-0.398636	0.0784188	-5.08342	3.70689e-07	4.83039e-06
C4K02_5382	2868.88	0.29349	0.0577879	5.07874	3.7995e-07	4.94019e-06
C4K02_4883	2571.97	0.369128	0.0727287	5.07541	3.86656e-07	5.01635e-06
C4K02_3861	931.833	0.35918	0.0709376	5.06332	4.12014e-07	5.33364e-06
C4K02_5385	86692.7	0.196417	0.0388374	5.05743	4.24943e-07	5.48901e-06
C4K02_4098	3573.88	-0.293513	0.0580538	-5.05589	4.28384e-07	5.52139e-06
C4K02_5570	4138.89	0.293412	0.0580392	5.05541	4.29478e-07	5.52346e-06
C4K02_1572	547.61	0.611092	0.121062	5.04776	4.47023e-07	5.73663e-06
C4K02_2336	2324.23	0.333389	0.0660935	5.0442	4.55424e-07	5.83179e-06
C4K02_4153	1917.17	0.359628	0.0713274	5.04194	4.60841e-07	5.88842e-06
C4K02_5466	912.03	0.873391	0.173356	5.03814	4.70076e-07	5.99347e-06
C4K02_0453	4309.98	0.268106	0.0533233	5.02793	4.95797e-07	6.30782e-06
C4K02_0551	11517.4	0.192744	0.0383831	5.02158	5.1248e-07	6.50607e-06
C4K02_5661	4166.95	0.223891	0.0446607	5.01316	5.35436e-07	6.78295e-06
C4K02_3741	621.183	0.8107	0.161826	5.0097	5.45145e-07	6.8912e-06
C4K02_0990	1331.26	0.355307	0.0710759	4.99898	5.76343e-07	7.27003e-06
C4K02_4928	13622.7	0.347456	0.0695378	4.99664	5.8337e-07	7.34301e-06
C4K02_0002	14721.4	0.181955	0.0364245	4.9954	5.87127e-07	7.37462e-06
C4K02_0204	1007.12	0.497733	0.0997421	4.9902	6.03169e-07	7.56006e-06
C4K02_4469	15042.8	-0.270801	0.0543126	-4.98596	6.16537e-07	7.71128e-06
C4K02_0970	17899.1	0.213438	0.0428146	4.98517	6.19058e-07	7.72647e-06
C4K02_2792	2166	-0.371896	0.0746444	-4.98224	6.28531e-07	7.82819e-06
C4K02_5817	11911.3	0.247625	0.0497092	4.98147	6.31044e-07	7.84297e-06
C4K02_2770	1686.32	-0.314301	0.0631259	-4.97895	6.39297e-07	7.9289e-06
C4K02_0977	1228.44	0.376758	0.075727	4.97521	6.51765e-07	8.06662e-06
C4K02_1915	2214.44	0.312035	0.0627424	4.97327	6.58322e-07	8.13075e-06
C4K02_4251	6530.08	-0.217424	0.0437314	-4.9718	6.63331e-07	8.17556e-06
C4K02_0906	6637.73	-0.254395	0.0511887	-4.96975	6.70387e-07	8.24534e-06
C4K02_0957	27323	-0.295339	0.0594546	-4.96748	6.7829e-07	8.32524e-06
C4K02_3678	106151	-0.271881	0.0547394	-4.96682	6.80582e-07	8.33608e-06
C4K02_2210	2433.15	-0.317377	0.0639082	-4.96615	6.82955e-07	8.34785e-06
C4K02_0800	15742	0.328002	0.0660575	4.96541	6.85569e-07	8.36253e-06
C4K02_2707	10985.5	0.250997	0.0505734	4.96303	6.94031e-07	8.44833e-06
C4K02_0401	10062.1	0.231619	0.0467107	4.95859	7.10061e-07	8.6257e-06
C4K02_1977	1613.41	0.378795	0.0763981	4.95817	7.11613e-07	8.62685e-06
C4K02_3345	891.604	0.624802	0.126083	4.95548	7.21514e-07	8.72899e-06
C4K02_0798	41857.6	0.2281	0.0460513	4.95318	7.30106e-07	8.80292e-06
C4K02_1785	1178.07	0.384173	0.0775629	4.95305	7.30601e-07	8.80292e-06
C4K02_1357	45705.6	0.315246	0.0637255	4.94694	7.53909e-07	9.0653e-06
C4K02_0996	12123.2	0.28713	0.0580515	4.94613	7.57034e-07	9.0844e-06
C4K02_4865	3275.93	0.227953	0.0461963	4.93445	8.03767e-07	9.62568e-06
C4K02_5290	53535.9	0.26045	0.0528743	4.92583	8.40016e-07	1.00395e-05
C4K02_5262	5506.48	0.222152	0.0451201	4.92357	8.49779e-07	1.01357e-05
C4K02_2778	9219.15	0.28015	0.0569133	4.9224	8.54895e-07	1.01762e-05
C4K02_1362	3162.5	0.278246	0.0566228	4.91403	8.92216e-07	1.05991e-05
C4K02_4831	36841.2	0.23399	0.047621	4.91358	8.9426e-07	1.06021e-05
C4K02_5289	11933.7	0.393223	0.0800726	4.91083	9.06929e-07	1.07308e-05
C4K02_1868	7517.45	0.28624	0.0583564	4.90503	9.34154e-07	1.10308e-05
C4K02_2180	1241.29	0.351905	0.0717723	4.90308	9.43455e-07	1.11185e-05
C4K02_5312	33282.7	0.407576	0.0831861	4.89957	9.60448e-07	1.12962e-05
C4K02_3361	926.099	-0.430852	0.0880381	-4.89392	9.88466e-07	1.16027e-05
C4K02_2518	1052.12	0.340146	0.0696713	4.88215	1.04937e-06	1.22932e-05
C4K02_2893	629.972	0.455578	0.0934126	4.87705	1.07684e-06	1.25901e-05
C4K02_5459	898.558	-0.389817	0.0800452	-4.86996	1.11623e-06	1.30249e-05
C4K02_4247	2588.06	-0.443232	0.0910311	-4.86902	1.12152e-06	1.30609e-05
C4K02_2902	11407.5	0.275275	0.0566208	4.86173	1.16362e-06	1.35245e-05
C4K02_4068	12276.4	-0.184507	0.0379686	-4.85947	1.177e-06	1.36532e-05
C4K02_5245	418.243	-0.574889	0.118374	-4.85657	1.19439e-06	1.38278e-05
C4K02_2738	671.429	-0.54485	0.11224	-4.85435	1.20785e-06	1.39357e-05
C4K02_3969	9587.58	0.271312	0.0558958	4.85389	1.21065e-06	1.39357e-05
C4K02_5580	3898.71	0.289077	0.0595559	4.85387	1.21078e-06	1.39357e-05
C4K02_3550	713.61	-0.534144	0.110115	-4.8508	1.22966e-06	1.41255e-05
C4K02_3500	1327.34	-0.338066	0.0697196	-4.84894	1.2412e-06	1.4203e-05
C4K02_5039	7263.85	-0.382506	0.0788842	-4.84895	1.24116e-06	1.4203e-05
C4K02_3142	1209.68	-0.362708	0.0749272	-4.8408	1.29316e-06	1.47689e-05
C4K02_0123	804.331	0.379685	0.0784976	4.8369	1.31878e-06	1.50325e-05
C4K02_1337	905.381	-0.43386	0.0897138	-4.83605	1.32445e-06	1.50681e-05
C4K02_4468	7693.5	-0.230293	0.0476991	-4.82803	1.37889e-06	1.56574e-05
C4K02_5304	94540.6	0.284791	0.0591607	4.81385	1.48048e-06	1.67788e-05
C4K02_1324	1912.86	-0.648425	0.13479	-4.81062	1.50463e-06	1.69874e-05
C4K02_5857	3908.9	-0.32067	0.0666549	-4.8109	1.50252e-06	1.69874e-05
C4K02_3788	8308.17	-0.46066	0.095803	-4.8084	1.52141e-06	1.71441e-05
C4K02_1636	13750.7	0.269328	0.0561472	4.79682	1.61205e-06	1.8131e-05
C4K02_4730	24840.6	-0.200214	0.0418037	-4.78938	1.673e-06	1.87808e-05
C4K02_2449	520.252	0.892967	0.186736	4.78198	1.7358e-06	1.94488e-05
C4K02_1699	2373.77	0.314263	0.0658434	4.77289	1.81604e-06	2.03094e-05
C4K02_0380	7732.24	0.295602	0.0619953	4.76813	1.85945e-06	2.07556e-05
C4K02_2700	11059.3	0.565528	0.11869	4.76476	1.89083e-06	2.10662e-05
C4K02_4818	1667.29	0.41222	0.0865262	4.76411	1.89688e-06	2.10939e-05
C4K02_4954	161.103	0.879953	0.184745	4.76308	1.90659e-06	2.11621e-05
C4K02_2692	1269.69	0.338462	0.0710718	4.76225	1.91444e-06	2.12095e-05
C4K02_2157	436.247	0.449252	0.094435	4.75727	1.9623e-06	2.1699e-05
C4K02_2335	957.795	-0.535365	0.112588	-4.75507	1.98373e-06	2.1895e-05
C4K02_0969	3338.44	0.202003	0.0424934	4.75375	1.99674e-06	2.19976e-05
C4K02_4186	1728.1	0.53568	0.112963	4.74208	2.11534e-06	2.32608e-05
C4K02_3818	1769.46	-0.369604	0.0779687	-4.74042	2.13277e-06	2.3409e-05
C4K02_3568	15381.4	0.218038	0.0460924	4.73045	2.24021e-06	2.45427e-05
C4K02_2982	12991.1	-0.453073	0.0958364	-4.72756	2.27229e-06	2.48482e-05
C4K02_2494	5688.15	0.277949	0.0588574	4.72242	2.3306e-06	2.54388e-05
C4K02_4732	5711.94	-0.357922	0.075813	-4.72112	2.3455e-06	2.55543e-05
C4K02_2731	2071.06	-0.322177	0.0682966	-4.71732	2.38971e-06	2.59881e-05
C4K02_4632	581.869	-0.590826	0.125266	-4.71657	2.39848e-06	2.60356e-05
C4K02_1208	7118.62	-0.311283	0.0662509	-4.69855	2.62013e-06	2.83895e-05
C4K02_4735	34200.9	0.26141	0.0556632	4.69628	2.64945e-06	2.86548e-05
C4K02_3206	8271.07	-0.349029	0.0743394	-4.69508	2.66505e-06	2.87185e-05
C4K02_3296	2484.93	0.32994	0.07027	4.69532	2.66193e-06	2.87185e-05
C4K02_4976	74556	0.331205	0.0705765	4.69285	2.69427e-06	2.89805e-05
C4K02_5017	3054.86	0.279856	0.0596426	4.69223	2.70247e-06	2.9016e-05
C4K02_3300	264.985	0.635727	0.135568	4.68937	2.74054e-06	2.93714e-05
C4K02_4443	7820.85	0.266958	0.0569724	4.68574	2.78955e-06	2.98426e-05
C4K02_1526	1312.57	-0.362873	0.0776038	-4.67597	2.92564e-06	3.1242e-05
C4K02_0293	40626.7	-0.296779	0.0635227	-4.67201	2.98262e-06	3.17931e-05
C4K02_0585	43468.5	0.288389	0.0617953	4.66685	3.05859e-06	3.25442e-05
C4K02_5627	7730	0.26134	0.0560694	4.66101	3.14664e-06	3.34211e-05
C4K02_3857	1569.73	-0.314362	0.0675551	-4.65342	3.26475e-06	3.46133e-05
C4K02_5451	582.907	1.26867	0.272782	4.65088	3.30529e-06	3.49805e-05
C4K02_4021	3245.25	0.25481	0.0548497	4.6456	3.39092e-06	3.58226e-05
C4K02_1014	9698.33	-0.24032	0.0517695	-4.64211	3.44875e-06	3.63687e-05
C4K02_2412	364.239	-0.707253	0.152493	-4.63795	3.51877e-06	3.7041e-05
C4K02_1392	7115.93	0.200899	0.0433252	4.637	3.53503e-06	3.7146e-05
C4K02_4253	7435.48	0.293722	0.0634235	4.63112	3.63687e-06	3.81484e-05
C4K02_5923	22456.2	0.274957	0.0594019	4.62876	3.6786e-06	3.85179e-05
C4K02_2474	30.007	-1.39998	0.303303	-4.6158	3.91583e-06	4.09294e-05
C4K02_0915	2203.45	0.316846	0.0686918	4.61258	3.97704e-06	4.14959e-05
C4K02_0005	12715	-0.320818	0.0695777	-4.61093	4.00868e-06	4.17523e-05
C4K02_1794	857.638	0.353649	0.0767174	4.60976	4.03128e-06	4.1914e-05
C4K02_0010	14805.6	-0.354431	0.0769671	-4.60497	4.12526e-06	4.27725e-05
C4K02_3376	1080.75	-0.47698	0.103583	-4.60482	4.12831e-06	4.27725e-05
C4K02_0707	6202.24	-0.319394	0.0693845	-4.60324	4.15964e-06	4.30217e-05
C4K02_5710	4551.8	-0.261216	0.0567654	-4.60167	4.19113e-06	4.32717e-05
C4K02_4480	3072.51	-0.235331	0.0512024	-4.59611	4.30458e-06	4.42886e-05
C4K02_5379	940.324	0.382181	0.0831479	4.5964	4.29851e-06	4.42886e-05
C4K02_0309	31887.1	0.249099	0.0542099	4.59508	4.32591e-06	4.44307e-05
C4K02_4428	2455.04	-0.366805	0.0798392	-4.59429	4.34222e-06	4.45209e-05
C4K02_4671	32948.8	0.312998	0.0681463	4.59303	4.36852e-06	4.47131e-05
C4K02_5323	101545	0.303849	0.066229	4.58784	4.47845e-06	4.57591e-05
C4K02_1702	1469.65	0.418843	0.0913034	4.58738	4.48837e-06	4.57814e-05
C4K02_0013	19632.2	-0.270131	0.0589004	-4.58624	4.513e-06	4.59534e-05
C4K02_4638	1437.05	-0.492633	0.107567	-4.57977	4.65485e-06	4.73163e-05
C4K02_4466	8218.67	-0.204533	0.0447381	-4.57179	4.83586e-06	4.9072e-05
C4K02_5353	1250.5	0.557764	0.122026	4.57088	4.85681e-06	4.92002e-05
C4K02_0989	12124.5	0.259288	0.0567979	4.5651	4.99265e-06	5.04898e-05
C4K02_0351	612.205	-0.434438	0.0952428	-4.56138	5.08191e-06	5.13048e-05
C4K02_1377	57489.1	0.19495	0.0427699	4.55811	5.1617e-06	5.20215e-05
C4K02_2256	1192.69	1.09427	0.240356	4.55271	5.29592e-06	5.32834e-05
C4K02_1394	314.193	-4.79214	1.05276	-4.55199	5.31399e-06	5.33745e-05
C4K02_5611	1714.74	-0.451885	0.0993744	-4.5473	5.43394e-06	5.44867e-05
C4K02_1040	5825.01	-0.293577	0.0645721	-4.54649	5.45474e-06	5.45472e-05
C4K02_4123	1880.76	0.326577	0.0718385	4.546	5.46763e-06	5.45472e-05
C4K02_4360	6864.38	-0.233979	0.0514667	-4.54623	5.46154e-06	5.45472e-05
C4K02_1359	8995.57	0.225518	0.0496205	4.54486	5.49728e-06	5.4732e-05
C4K02_4980	5001.2	0.224363	0.0493695	4.54457	5.50465e-06	5.4732e-05
C4K02_0384	3217.79	0.258973	0.0569927	4.54396	5.52067e-06	5.47991e-05
C4K02_5726	10211.7	0.162006	0.0356736	4.54135	5.58954e-06	5.53898e-05
C4K02_1886	32425.6	-0.232515	0.0512196	-4.53958	5.63664e-06	5.57632e-05
C4K02_0210	8763.58	-0.225319	0.049706	-4.53304	5.81415e-06	5.73502e-05
C4K02_3804	2427.98	-0.371127	0.0818731	-4.53295	5.81645e-06	5.73502e-05
C4K02_1590	649.703	0.524282	0.115685	4.532	5.84276e-06	5.75138e-05
C4K02_5441	353.568	0.761788	0.16811	4.53147	5.85733e-06	5.75614e-05
C4K02_0824	2568.09	0.261721	0.0578245	4.52612	6.00755e-06	5.89397e-05
C4K02_3038	5394.25	-0.483064	0.106772	-4.52425	6.06089e-06	5.93646e-05
C4K02_3993	5056.97	-0.232372	0.0514408	-4.51726	6.26437e-06	6.12562e-05
C4K02_1730	5788.73	0.312407	0.0692079	4.51403	6.36059e-06	6.20944e-05
C4K02_1894	1190.02	-0.273405	0.0606096	-4.51093	6.45454e-06	6.29079e-05
C4K02_3096	290.206	0.732144	0.162371	4.50907	6.51111e-06	6.33548e-05
C4K02_1681	26708	0.251388	0.0557612	4.5083	6.53503e-06	6.34636e-05
C4K02_3350	1939.23	0.290099	0.0643518	4.50801	6.54375e-06	6.34636e-05
C4K02_4851	9561.71	0.20199	0.0448155	4.50714	6.57067e-06	6.36204e-05
C4K02_0704	29776.6	-0.368459	0.0817572	-4.50675	6.58292e-06	6.36349e-05
C4K02_4516	2445.39	0.259838	0.0576808	4.50476	6.64476e-06	6.41279e-05
C4K02_1871	79593.1	0.319978	0.0710542	4.5033	6.69077e-06	6.44668e-05
C4K02_1870	27570.6	0.18857	0.0418998	4.5005	6.77952e-06	6.52157e-05
C4K02_5298	25067.9	0.287743	0.0639608	4.49874	6.8359e-06	6.56513e-05
C4K02_5315	85756	0.333881	0.0742484	4.49681	6.8981e-06	6.61412e-05
C4K02_4646	8745.26	0.255982	0.0569557	4.4944	6.97652e-06	6.67849e-05
C4K02_0861	3260.45	0.272815	0.0607626	4.48985	7.12739e-06	6.8119e-05
C4K02_1346	1904.83	0.38014	0.0847247	4.48677	7.23098e-06	6.89975e-05
C4K02_0203	603.242	0.508707	0.113491	4.48236	7.38233e-06	7.03282e-05
C4K02_5856	1214.55	-0.335916	0.0750672	-4.47487	7.64592e-06	7.27223e-05
C4K02_2767	6900.21	0.50055	0.111881	4.47395	7.67867e-06	7.29166e-05
C4K02_1604	1476.95	0.386803	0.0864804	4.47272	7.72309e-06	7.32209e-05
C4K02_4977	10484	0.311799	0.0697846	4.46801	7.89501e-06	7.4731e-05
C4K02_3034	18368.1	-0.48421	0.10847	-4.46401	8.04397e-06	7.60194e-05
C4K02_4481	1071.18	-0.337625	0.0756743	-4.46156	8.13665e-06	7.67726e-05
C4K02_2983	5369.38	0.304833	0.0683697	4.4586	8.24976e-06	7.74692e-05
C4K02_4403	3739.79	-0.258847	0.0580512	-4.45894	8.23659e-06	7.74692e-05
C4K02_5470	1731.74	0.56573	0.126883	4.45868	8.24652e-06	7.74692e-05
C4K02_4258	3715.2	0.252261	0.0565971	4.45714	8.30597e-06	7.78735e-05
C4K02_3326	444.318	-0.504221	0.113143	-4.4565	8.3308e-06	7.79826e-05
C4K02_3069	4425.47	0.267746	0.0601838	4.44881	8.63475e-06	8.07002e-05
C4K02_4255	2858.07	-0.228734	0.0514443	-4.44625	8.73818e-06	8.14096e-05
C4K02_4645	143395	-0.324163	0.0729061	-4.44631	8.73574e-06	8.14096e-05
C4K02_4037	4950.06	-0.259086	0.0582876	-4.44495	8.79103e-06	8.17732e-05
C4K02_1453	5489.33	0.280921	0.0632958	4.43823	9.07025e-06	8.4238e-05
C4K02_0900	10590.6	0.300958	0.0678255	4.43724	9.11206e-06	8.44937e-05
C4K02_2864	7935.9	0.200919	0.0452906	4.43622	9.15529e-06	8.47616e-05
C4K02_0084	4638.77	0.269015	0.0606463	4.43581	9.17287e-06	8.47917e-05
C4K02_4773	2363.38	0.299577	0.0675448	4.43524	9.19704e-06	8.48825e-05
C4K02_5911	24347.5	0.216194	0.0488252	4.42792	9.5146e-06	8.76766e-05
C4K02_2501	2080.26	-0.314396	0.071015	-4.42717	9.54775e-06	8.78453e-05
C4K02_1012	974.13	-0.366588	0.0829231	-4.42082	9.83257e-06	9.03253e-05
C4K02_5623	3106.23	0.376085	0.0851087	4.41887	9.92165e-06	9.10023e-05
C4K02_3312	1434.75	-0.284845	0.0645566	-4.41233	1.02262e-05	9.36504e-05
C4K02_1928	2327.13	0.237103	0.0537821	4.40858	1.04048e-05	9.5139e-05
C4K02_1021	5177.12	-0.22142	0.050234	-4.40778	1.04436e-05	9.53464e-05
C4K02_4415	2026.58	0.280297	0.0636016	4.40708	1.04774e-05	9.55075e-05
C4K02_1446	1901.16	0.399926	0.0907568	4.40656	1.05023e-05	9.55872e-05
C4K02_5571	6762.02	0.249774	0.0567156	4.40398	1.06282e-05	9.65841e-05
C4K02_4178	1763.38	-0.439076	0.0997153	-4.4033	1.06619e-05	9.67419e-05
C4K02_1723	10337.6	0.274281	0.0623472	4.39925	1.08625e-05	9.8411e-05
C4K02_3619	503.529	0.596364	0.135658	4.39609	1.10221e-05	9.97043e-05
C4K02_1147	2647.42	0.280942	0.064094	4.38328	1.16905e-05	0.000105532
C4K02_3782	21940.8	0.184327	0.0420543	4.38307	1.1702e-05	0.000105532
C4K02_4598	1267.02	-0.414713	0.0947149	-4.37854	1.19479e-05	0.000107585
C4K02_1067	25510.1	-0.351994	0.0807232	-4.36051	1.29761e-05	0.000116666
C4K02_5870	1454.88	-0.404692	0.0928206	-4.35993	1.30102e-05	0.000116796
C4K02_1907	4740.66	0.195325	0.0448052	4.35942	1.30408e-05	0.000116893
C4K02_5907	42590.1	0.269103	0.0617709	4.35647	1.3218e-05	0.000118302
C4K02_4371	1823.23	-0.288258	0.0662893	-4.34848	1.37081e-05	0.000122504
C4K02_3800	7509.86	-0.196809	0.0452786	-4.34662	1.38251e-05	0.000123362
C4K02_2345	128750	-0.425835	0.0980903	-4.34126	1.4167e-05	0.000126223
C4K02_5816	2037.86	0.284611	0.0658215	4.32398	1.53237e-05	0.000136323
C4K02_4146	1224.69	0.349883	0.0809327	4.32313	1.53829e-05	0.000136645
C4K02_0012	17035.3	-0.342141	0.0792002	-4.31996	1.5606e-05	0.000138419
C4K02_1039	926.088	-0.375015	0.0869521	-4.31289	1.61135e-05	0.000142706
C4K02_2711	404.52	-0.469379	0.109021	-4.30541	1.66677e-05	0.000147173
C4K02_4368	4513.29	-0.267214	0.0620611	-4.30566	1.66489e-05	0.000147173
C4K02_5437	4383.77	0.872317	0.202837	4.30058	1.70354e-05	0.000150196
C4K02_1514	550.263	0.711015	0.16539	4.29902	1.71555e-05	0.00015103
C4K02_4301	3616.63	0.218509	0.0510488	4.2804	1.86562e-05	0.000163997
C4K02_0745	4450.67	0.230563	0.0539319	4.27508	1.91068e-05	0.00016738
C4K02_2867	13087	-0.26611	0.0622427	-4.27537	1.90822e-05	0.00016738
C4K02_2941	276.522	-0.567214	0.132686	-4.27486	1.9126e-05	0.00016738
C4K02_4036	2221.87	-0.269545	0.063063	-4.27422	1.91806e-05	0.00016761
C4K02_2827	247143	-0.419505	0.0982848	-4.26825	1.97009e-05	0.000171903
C4K02_4179	767.539	0.503257	0.117921	4.26777	1.9744e-05	0.000172026
C4K02_3563	23956.3	-0.293322	0.0687905	-4.26399	2.00808e-05	0.000174703
C4K02_1034	1439.27	-0.376441	0.0882941	-4.26349	2.01258e-05	0.000174837
C4K02_3960	2330.7	0.223749	0.0525132	4.26082	2.03676e-05	0.000176678
C4K02_0609	3072.68	0.51864	0.121769	4.2592	2.05158e-05	0.000177704
C4K02_3549	1848.37	-0.424981	0.0999039	-4.2539	2.10081e-05	0.000181701
C4K02_1435	159.111	0.734698	0.172741	4.25317	2.10767e-05	0.000181764
C4K02_4758	1355.47	0.396316	0.0931779	4.25332	2.1062e-05	0.000181764
C4K02_1488	1777.37	0.238447	0.0560968	4.25063	2.13168e-05	0.000183566
C4K02_3785	12238.9	0.353529	0.0832165	4.2483	2.15401e-05	0.00018522
C4K02_5303	45129.7	0.235623	0.0554818	4.24684	2.16803e-05	0.000186155
C4K02_5090	20187.8	0.249374	0.0587282	4.24624	2.17392e-05	0.00018639
C4K02_1727	2252.87	0.26732	0.0629892	4.2439	2.19671e-05	0.000188072
C4K02_5094	3318.11	0.282313	0.0666825	4.23368	2.29893e-05	0.000196539
C4K02_3323	252.867	-0.927142	0.21902	-4.23314	2.30448e-05	0.000196728
C4K02_2594	2391.26	0.411479	0.0972305	4.232	2.31627e-05	0.000197166
C4K02_4697	1616.35	-0.330045	0.077984	-4.23221	2.31405e-05	0.000197166
C4K02_5074	1153.79	0.285868	0.0676323	4.22679	2.37044e-05	0.000201488
C4K02_0238	484.37	-0.456394	0.108043	-4.2242	2.39791e-05	0.000203243
C4K02_0681	1295.29	0.553046	0.130923	4.22419	2.39796e-05	0.000203243
C4K02_3811	6293.61	-0.246173	0.0583116	-4.22169	2.42479e-05	0.000205223
C4K02_0394	1682.95	0.344364	0.0815852	4.22092	2.43311e-05	0.000205632
C4K02_1778	2948.52	-0.27833	0.0659714	-4.21895	2.45446e-05	0.000207141
C4K02_4845	17130.7	0.253335	0.060075	4.21698	2.47597e-05	0.000208659
C4K02_0472	6934.24	0.23826	0.0565228	4.21529	2.49453e-05	0.000209924
C4K02_5815	8761.71	0.20729	0.0492129	4.2121	2.53004e-05	0.000212609
C4K02_3875	579.823	0.387532	0.0920248	4.21118	2.54046e-05	0.000213182
C4K02_5120	6501.24	0.51946	0.123377	4.21036	2.54966e-05	0.000213651
C4K02_2181	656.862	0.540184	0.128311	4.20994	2.55433e-05	0.00021374
C4K02_4220	6598.04	0.202469	0.0481095	4.20849	2.57082e-05	0.000214513
C4K02_5231	20445	0.201376	0.0478495	4.20852	2.57052e-05	0.000214513
C4K02_5519	1265.21	0.304366	0.0724087	4.20345	2.6288e-05	0.000219042
C4K02_2451	1234.95	0.915845	0.218108	4.19904	2.68046e-05	0.000223032
C4K02_1437	14136.5	0.188307	0.0448654	4.19715	2.70293e-05	0.000224586
C4K02_3044	9821.48	-0.185024	0.0441641	-4.18947	2.79602e-05	0.000231995
C4K02_4330	913.628	-0.377991	0.0902882	-4.18649	2.83296e-05	0.000234731
C4K02_4213	12465.1	0.263313	0.0629089	4.18563	2.84379e-05	0.000235298
C4K02_4404	3434.16	0.228536	0.0546969	4.17823	2.9379e-05	0.000242746
C4K02_0556	3994.66	0.260455	0.0623637	4.17639	2.9617e-05	0.000244371
C4K02_1571	175.674	-0.724796	0.173623	-4.17454	2.98586e-05	0.000245703
C4K02_4728	9197.73	-0.182762	0.0437805	-4.17452	2.98614e-05	0.000245703
C4K02_4069	7993.09	-0.186418	0.0446606	-4.17411	2.99149e-05	0.000245801
C4K02_3586	823.571	-0.31712	0.0759889	-4.17324	3.00295e-05	0.0002464
C4K02_2437	1795.06	0.393372	0.0944665	4.16414	3.12534e-05	0.000256087
C4K02_5862	37540.8	0.286757	0.0689623	4.15817	3.20809e-05	0.000262504
C4K02_1283	295.563	-0.522559	0.126077	-4.14476	3.4017e-05	0.000277962
C4K02_0007	4878.48	-0.299094	0.0721801	-4.14372	3.41718e-05	0.000278458
C4K02_5587	2937.24	-0.407838	0.0984197	-4.14386	3.41505e-05	0.000278458
C4K02_0477	995.249	0.309996	0.0748336	4.14248	3.43575e-05	0.000279586
C4K02_4248	4333.94	-0.280892	0.0678139	-4.1421	3.44145e-05	0.000279665
C4K02_1080	554.657	0.456528	0.110266	4.14024	3.46942e-05	0.000281461
C4K02_3561	10776.2	-0.265137	0.0640427	-4.14	3.47306e-05	0.000281461
C4K02_1152	1661.04	0.315642	0.0764101	4.1309	3.61347e-05	0.000292039
C4K02_2526	4975.18	0.213388	0.0516555	4.13098	3.61224e-05	0.000292039
C4K02_4101	24390.3	-0.169618	0.0410867	-4.12831	3.65445e-05	0.000294949
C4K02_0916	1548.94	0.363979	0.0881908	4.12718	3.67235e-05	0.000295989
C4K02_1016	5133.15	-0.218505	0.0529518	-4.12649	3.68343e-05	0.000296479
C4K02_5679	1384.59	0.323269	0.0783775	4.12451	3.71517e-05	0.000298627
C4K02_5293	77325.7	0.245343	0.0595128	4.12252	3.74754e-05	0.00030082
C4K02_0963	6255.98	0.164547	0.0399185	4.12208	3.75474e-05	0.00030099
C4K02_1143	4410.06	0.275214	0.0667973	4.12013	3.78657e-05	0.00030313
C4K02_1236	18273.7	0.218899	0.0531526	4.11832	3.8164e-05	0.000305106
C4K02_3327	484.738	-0.379485	0.0922622	-4.11312	3.9035e-05	0.000311648
C4K02_1323	40726.9	-0.35665	0.0868579	-4.10614	4.02333e-05	0.000320782
C4K02_2320	598.58	0.445698	0.108601	4.10399	4.06081e-05	0.000323335
C4K02_0469	19604.7	0.156931	0.0382454	4.10327	4.07355e-05	0.000323913
C4K02_1855	233.673	-0.61617	0.150182	-4.10282	4.08138e-05	0.0003241
C4K02_2872	1363.74	-0.267812	0.0654781	-4.0901	4.31194e-05	0.00034195
C4K02_4431	1918.62	-0.320256	0.0784255	-4.08356	4.43501e-05	0.000350769
C4K02_5343	12010.4	-0.180678	0.0442422	-4.08385	4.42966e-05	0.000350769
C4K02_0732	758.778	-0.356551	0.0873472	-4.082	4.46503e-05	0.000352672
C4K02_3506	1487.47	-0.350202	0.0858204	-4.08064	4.49118e-05	0.000354264
C4K02_1354	9381.23	0.204942	0.0502346	4.0797	4.50935e-05	0.000354752
C4K02_2859	2488.58	-0.406781	0.0997029	-4.07994	4.50483e-05	0.000354752
C4K02_5535	249.252	-0.574867	0.140939	-4.07883	4.52632e-05	0.000355614
C4K02_1934	686.648	-0.402025	0.0986235	-4.07636	4.57452e-05	0.000358924
C4K02_1114	1046.77	-0.380169	0.0932864	-4.07529	4.59576e-05	0.000360113
C4K02_2458	5542.68	0.223024	0.0547316	4.07486	4.60416e-05	0.000360294
C4K02_4126	2064.8	-0.296521	0.072799	-4.07315	4.63814e-05	0.000362473
C4K02_1852	443.616	-0.451075	0.110841	-4.06955	4.71031e-05	0.000367628
C4K02_0444	56864.4	-0.247644	0.0608725	-4.06824	4.73689e-05	0.000368245
C4K02_5133	5241.28	0.212321	0.052189	4.06831	4.73549e-05	0.000368245
C4K02_5628	9048.95	0.201854	0.0496155	4.06836	4.73444e-05	0.000368245
C4K02_0849	6562.83	0.197711	0.0486162	4.06676	4.76704e-05	0.000370102
C4K02_2047	757.786	0.406333	0.09995	4.06537	4.79569e-05	0.000371839
C4K02_4984	5031.94	-0.287799	0.070898	-4.05934	4.9211e-05	0.000381063
C4K02_4010	1107.83	-0.372131	0.0916804	-4.059	4.92825e-05	0.000381118
C4K02_3610	771.201	-0.63908	0.15755	-4.05636	4.98441e-05	0.000384958
C4K02_4081	944.608	-0.333971	0.082386	-4.05373	5.04078e-05	0.000388298
C4K02_5123	15842.9	0.445161	0.109814	4.05378	5.03973e-05	0.000388298
C4K02_3750	2038.95	0.305438	0.075508	4.04511	5.22993e-05	0.000401821
C4K02_5371	3205.67	0.239829	0.0592844	4.04541	5.22322e-05	0.000401821
C4K02_2619	2229.67	-0.312025	0.0772283	-4.0403	5.33838e-05	0.000409622
C4K02_4597	1119.53	0.27092	0.0670806	4.03872	5.3743e-05	0.000411775
C4K02_5043	1279.19	-0.280337	0.0694167	-4.03846	5.38036e-05	0.000411775
C4K02_5718	1131.79	0.324754	0.0804442	4.03701	5.41365e-05	0.000413787
C4K02_1798	6010.77	0.244855	0.0606743	4.03557	5.44704e-05	0.000415266
C4K02_1828	4077.3	0.205138	0.0508301	4.03575	5.44286e-05	0.000415266
C4K02_1146	1665.75	0.277698	0.0688352	4.03424	5.47798e-05	0.000417088
C4K02_2797	4817.06	-0.335294	0.0831456	-4.03261	5.51597e-05	0.000419441
C4K02_1872	27566.7	0.334687	0.0830184	4.03148	5.54265e-05	0.000420929
C4K02_2963	5345.16	-0.296026	0.073451	-4.03025	5.57165e-05	0.000422588
C4K02_1538	14865.9	0.187941	0.0466522	4.02855	5.61213e-05	0.000425114
C4K02_4094	6093.98	-0.210834	0.0524721	-4.01801	5.8691e-05	0.00044401
C4K02_0821	2123.19	0.278281	0.0694198	4.00867	6.10624e-05	0.000460772
C4K02_1817	10236.9	-0.295267	0.0736559	-4.00873	6.10459e-05	0.000460772
C4K02_5468	267.144	0.77916	0.194505	4.00587	6.17889e-05	0.00046566
C4K02_2766	28268.6	0.464301	0.116248	3.99405	6.49547e-05	0.000488508
C4K02_4868	7643.71	0.192655	0.0482369	3.99393	6.49858e-05	0.000488508
C4K02_2557	18895	-0.355691	0.0890901	-3.99248	6.53848e-05	0.000490262
C4K02_5405	147.548	0.636362	0.159378	3.99278	6.5304e-05	0.000490262
C4K02_1157	1790.05	-0.294669	0.0738252	-3.99144	6.56723e-05	0.000491172
C4K02_3973	976.051	0.445911	0.11171	3.99167	6.56102e-05	0.000491172
C4K02_0617	321.126	0.611818	0.153372	3.98911	6.63222e-05	0.000495407
C4K02_5902	3821.79	-0.186613	0.0468089	-3.9867	6.69981e-05	0.000499824
C4K02_0660	1913	0.30371	0.0762105	3.98515	6.74384e-05	0.000502475
C4K02_2527	1805.8	0.360175	0.0904185	3.98342	6.79302e-05	0.000504868
C4K02_2935	1284.76	0.30369	0.076235	3.9836	6.78794e-05	0.000504868
C4K02_1582	854.241	-0.345674	0.0868564	-3.97984	6.89628e-05	0.0005119
C4K02_3380	165.76	-0.678488	0.170503	-3.97934	6.91077e-05	0.000512332
C4K02_0799	3784.74	0.294133	0.0739236	3.97889	6.9239e-05	0.000512663
C4K02_1625	10943.6	0.230321	0.0578983	3.97803	6.94874e-05	0.000513217
C4K02_2209	4583.54	-0.201953	0.0507632	-3.97833	6.9401e-05	0.000513217
C4K02_1596	3897.37	0.226379	0.0569622	3.97419	7.06188e-05	0.000520924
C4K02_3751	448.49	-0.435219	0.109523	-3.97376	7.07476e-05	0.000521224
C4K02_3002	788.631	-0.291837	0.0734545	-3.97303	7.0964e-05	0.000522168
C4K02_1433	565.347	0.360008	0.0906333	3.97214	7.1231e-05	0.000523481
C4K02_4503	9129.86	-0.200568	0.0504979	-3.97182	7.13269e-05	0.000523536
C4K02_5780	4991.56	0.212074	0.0533989	3.9715	7.14207e-05	0.000523575
C4K02_2257	3324.67	0.942394	0.23742	3.96931	7.20814e-05	0.000527764
C4K02_5908	97273.6	0.236861	0.0596834	3.96862	7.22894e-05	0.000528633
C4K02_4731	3487.98	-0.259584	0.0654199	-3.96796	7.24896e-05	0.000529443
C4K02_1703	1325.1	0.361473	0.0911162	3.96717	7.2732e-05	0.000529905
C4K02_2516	14970.9	-0.195598	0.0493023	-3.96732	7.26845e-05	0.000529905
C4K02_4848	6571.43	0.204528	0.0515773	3.96547	7.3251e-05	0.000533029
C4K02_3877	2066.1	-0.299798	0.0756237	-3.96434	7.35984e-05	0.0005349
C4K02_4155	2946.27	-0.509722	0.128631	-3.96269	7.41115e-05	0.000537968
C4K02_3027	1471.77	-0.303496	0.0766348	-3.96028	7.48616e-05	0.000542746
C4K02_0940	1926.01	0.26286	0.0663816	3.95983	7.50038e-05	0.000543112
C4K02_0976	2067.02	0.235054	0.059441	3.9544	7.67265e-05	0.000554229
C4K02_5404	14795.1	0.186136	0.0470689	3.95455	7.66794e-05	0.000554229
C4K02_4560	622.797	-0.540735	0.136756	-3.95401	7.68532e-05	0.000554468
C4K02_1539	19808.2	0.165287	0.0418421	3.95025	7.80708e-05	0.000562566
C4K02_0334	437.422	-0.479489	0.121457	-3.94781	7.887e-05	0.000567634
C4K02_0049	7968.56	-0.405037	0.102636	-3.94635	7.93523e-05	0.000570411
C4K02_0195	367.259	-0.542705	0.137554	-3.94538	7.96722e-05	0.000572015
C4K02_1302	9656.49	-0.227454	0.0576807	-3.94333	8.03582e-05	0.000575544
C4K02_3081	130.614	-0.782254	0.198368	-3.94344	8.03197e-05	0.000575544
C4K02_0920	77514.3	0.202059	0.051272	3.94091	8.11719e-05	0.000579268
C4K02_4091	7519.87	-0.185224	0.0469961	-3.94127	8.10517e-05	0.000579268
C4K02_5694	23175.7	0.170061	0.0431504	3.94113	8.10991e-05	0.000579268
C4K02_0383	5485.86	0.224012	0.0568956	3.93725	8.24218e-05	0.000586885
C4K02_2499	5590.46	-0.185042	0.0469985	-3.9372	8.24377e-05	0.000586885
C4K02_3042	1889.86	-0.241004	0.0612492	-3.9348	8.32654e-05	0.000592065
C4K02_4222	5398.44	0.216117	0.0549877	3.93027	8.485e-05	0.000602608
C4K02_5013	29181	0.205525	0.0523014	3.92962	8.50788e-05	0.000603509
C4K02_0995	11369.7	0.340978	0.0868211	3.92736	8.58818e-05	0.000608475
C4K02_4316	265.212	-0.535145	0.136391	-3.92362	8.72287e-05	0.000617279
C4K02_0160	374.791	0.53363	0.136058	3.92207	8.77921e-05	0.000620523
C4K02_1140	13213.3	0.23387	0.0596509	3.92063	8.83161e-05	0.000623482
C4K02_1873	44633.2	0.311206	0.0793954	3.9197	8.86604e-05	0.000625167
C4K02_2618	14128.1	-0.449984	0.114867	-3.91744	8.94936e-05	0.00063029
C4K02_5095	13070.8	-0.2525	0.0644667	-3.91675	8.97505e-05	0.000631348
C4K02_5183	6776.18	-0.174456	0.0445779	-3.91351	9.09632e-05	0.000639119
C4K02_3760	936.704	-0.415581	0.106283	-3.91014	9.22425e-05	0.000647339
C4K02_5674	5409.61	0.226374	0.0579531	3.90616	9.37736e-05	0.000657304
C4K02_1686	1444.85	-0.248651	0.0636887	-3.90416	9.45534e-05	0.000661255
C4K02_4092	4444.42	-0.203471	0.0521167	-3.90414	9.45608e-05	0.000661255
C4K02_0682	7172.16	0.231865	0.0594191	3.9022	9.53243e-05	0.000665807
C4K02_0856	3932.28	-0.213129	0.0546751	-3.89811	9.69483e-05	0.000675129
C4K02_2483	1713.63	-0.305819	0.078456	-3.89797	9.70013e-05	0.000675129
C4K02_4561	38.3965	-1.50245	0.385425	-3.89817	9.69225e-05	0.000675129
C4K02_3714	561.956	-0.373388	0.0958462	-3.8957	9.79136e-05	0.000680678
C4K02_0364	691.918	0.317748	0.0816835	3.88999	0.000100246	0.000696077
C4K02_5009	41246.9	0.358999	0.0923289	3.88826	0.000100964	0.000700238
C4K02_0912	5616.22	-0.23881	0.0614678	-3.88512	0.00010228	0.000708532
C4K02_4140	4003.75	-0.217834	0.0561033	-3.88272	0.000103294	0.000714719
C4K02_1482	5804.65	0.19942	0.0513951	3.88015	0.000104394	0.000721489
C4K02_3440	1032.32	0.33624	0.0867183	3.87738	0.000105589	0.000728894
C4K02_3404	1152.43	-0.306923	0.0791917	-3.87569	0.000106321	0.000733096
C4K02_1427	954.842	0.361444	0.0934484	3.86785	0.000109799	0.000755504
C4K02_5357	6089.93	-0.209353	0.0541274	-3.86779	0.000109826	0.000755504
C4K02_2109	15251.1	0.28978	0.074974	3.86507	0.000111058	0.000763086
C4K02_1940	2538.63	0.288121	0.0745995	3.86224	0.000112354	0.000771098
C4K02_0121	2333.93	0.303204	0.0786088	3.85712	0.00011473	0.000786494
C4K02_1707	4201.52	0.177293	0.0459865	3.85533	0.000115572	0.000791345
C4K02_0902	20957.1	0.251588	0.0652653	3.85486	0.000115797	0.00079197
C4K02_3745	881.677	0.370709	0.096248	3.8516	0.00011735	0.000801667
C4K02_1876	3160.57	0.278694	0.0723841	3.85021	0.000118015	0.000805277
C4K02_2057	4273.92	0.166002	0.0431345	3.84848	0.000118855	0.000810077
C4K02_5562	4598.79	0.233902	0.0607831	3.84813	0.000119021	0.000810272
C4K02_0048	22225.5	-0.374109	0.0973754	-3.84192	0.000122075	0.000830111
C4K02_4790	5366.66	0.23187	0.0603627	3.84128	0.000122392	0.000831311
C4K02_4484	190.005	-0.564309	0.146928	-3.84073	0.00012267	0.00083224
C4K02_2082	1011.51	0.488979	0.127333	3.84015	0.000122958	0.000832672
C4K02_4311	4211.89	0.285143	0.0742551	3.84004	0.000123015	0.000832672
C4K02_2334	893.68	-0.432564	0.112663	-3.83946	0.000123305	0.000833275
C4K02_4797	48926.2	0.189263	0.0492963	3.8393	0.000123385	0.000833275
C4K02_3896	348.443	0.745674	0.194252	3.83869	0.000123692	0.000834391
C4K02_0216	3580.41	-0.206415	0.0537791	-3.8382	0.00012394	0.000835116
C4K02_2847	275.52	-0.443162	0.115475	-3.83774	0.000124173	0.000835729
C4K02_0047	1923.57	-0.495924	0.129275	-3.8362	0.000124953	0.000840026
C4K02_0382	1223.51	0.27799	0.0725385	3.83231	0.000126945	0.000852448
C4K02_1332	4466.99	-0.24941	0.0651452	-3.82853	0.00012891	0.000863993
C4K02_3039	2380.44	-0.52152	0.136222	-3.82844	0.000128956	0.000863993
C4K02_4429	1944.72	-0.259201	0.0677098	-3.82812	0.000129125	0.000864146
C4K02_2357	28.6028	-1.20699	0.315341	-3.82758	0.000129408	0.000864285
C4K02_4152	512.969	0.476614	0.124523	3.82752	0.000129438	0.000864285
C4K02_4061	6055.4	-0.187264	0.0489591	-3.8249	0.000130824	0.000872551
C4K02_0862	3795.52	0.186285	0.0487168	3.82383	0.000131397	0.000875388
C4K02_0928	852.371	0.383824	0.100581	3.81605	0.000135604	0.000902397
C4K02_4454	4434.17	0.291757	0.0765545	3.8111	0.000138349	0.000919635
C4K02_0494	895.501	0.328421	0.0862079	3.80964	0.000139167	0.000924034
C4K02_4237	318.929	-0.598221	0.157078	-3.80843	0.000139849	0.000927521
C4K02_0728	4275.03	-0.154004	0.0404448	-3.80776	0.000140229	0.000928995
C4K02_4282	7914.04	-0.296765	0.0779551	-3.80688	0.000140733	0.000931296
C4K02_4045	1042.46	-0.358023	0.0940884	-3.80517	0.000141705	0.000936681
C4K02_2450	429.357	1.2609	0.331619	3.80227	0.000143375	0.000946657
C4K02_4219	610.723	-0.28526	0.0750447	-3.8012	0.000143995	0.000949696
C4K02_0467	3004.46	0.211835	0.0557568	3.79927	0.000145123	0.000956065
C4K02_5042	9190.06	-0.21277	0.0560142	-3.7985	0.000145576	0.000957983
C4K02_2151	333.31	0.517003	0.136191	3.79616	0.000146955	0.000965985
C4K02_1430	1030.83	0.350854	0.0925768	3.78987	0.000150728	0.000989683
C4K02_4109	23752.5	-0.144883	0.0382401	-3.78878	0.000151392	0.000992941
C4K02_0192	3214.29	-0.254425	0.0672194	-3.78499	0.000153715	0.00100706
C4K02_2105	1748.14	-0.25935	0.0685505	-3.78335	0.000154735	0.00101262
C4K02_4745	1558.65	-0.275699	0.0728986	-3.78194	0.000155608	0.00101721
C4K02_5683	2490.56	0.21116	0.0558401	3.78152	0.000155876	0.00101784
C4K02_2646	717.149	-0.359748	0.0951742	-3.77989	0.000156899	0.00102339
C4K02_4229	178.706	-0.619114	0.163959	-3.77604	0.000159341	0.00103817
C4K02_5909	30956.2	0.245414	0.0650038	3.77537	0.000159769	0.00103982
C4K02_3865	628.239	-0.399901	0.106033	-3.77146	0.000162294	0.00105509
C4K02_5261	4426.65	0.204166	0.0541801	3.76828	0.000164374	0.00106744
C4K02_2962	2805.8	-0.208373	0.0553418	-3.7652	0.000166417	0.00107952
C4K02_3837	4172.01	0.345272	0.0917327	3.7639	0.000167286	0.00108397
C4K02_2795	1091.05	-0.305218	0.0811929	-3.75918	0.000170474	0.00110342
C4K02_2107	595.454	-0.317118	0.0844294	-3.75602	0.00017264	0.00111622
C4K02_4906	3736.83	-0.251824	0.0670777	-3.75421	0.000173888	0.00112306
C4K02_3941	624.855	-0.363251	0.0967969	-3.75271	0.000174934	0.00112858
C4K02_2708	6455.97	0.201022	0.0535858	3.7514	0.000175852	0.00113203
C4K02_5818	4845.76	0.188306	0.0501931	3.75163	0.000175687	0.00113203
C4K02_1344	2996.68	0.266583	0.0711179	3.74846	0.000177924	0.00114413
C4K02_3808	38.9725	-1.17089	0.312471	-3.74718	0.000178832	0.00114872
C4K02_3369	130.817	-0.680608	0.181733	-3.7451	0.000180325	0.00115677
C4K02_4110	7308.42	-0.19243	0.0513847	-3.74489	0.000180476	0.00115677
C4K02_0663	2126.22	0.278527	0.0743811	3.74459	0.000180687	0.00115686
C4K02_0829	974.363	0.355303	0.0949001	3.74397	0.000181135	0.00115848
C4K02_3897	427.435	1.13785	0.304252	3.73982	0.000184152	0.00117651
C4K02_4494	14231.3	-0.148164	0.03966	-3.73586	0.000187075	0.00119389
C4K02_0618	411.336	0.5289	0.14161	3.7349	0.000187791	0.00119717
C4K02_5579	3298.16	0.201025	0.053832	3.7343	0.000188237	0.00119872
C4K02_3905	3266.96	-0.218246	0.0584504	-3.73387	0.000188558	0.00119947
C4K02_4058	1054.44	-0.284597	0.0762602	-3.73192	0.000190024	0.0012075
C4K02_0698	2393.7	-0.342367	0.091774	-3.73054	0.00019107	0.00121285
C4K02_4687	2630.82	0.247175	0.066283	3.72909	0.000192171	0.00121853
C4K02_1400	2083.5	0.259655	0.0697168	3.72442	0.000195764	0.00123998
C4K02_2569	6187.55	0.323854	0.0870182	3.72168	0.000197904	0.00125219
C4K02_5099	1887.08	-0.284662	0.0765029	-3.72093	0.000198488	0.00125455
C4K02_3567	1239.7	0.324506	0.0872346	3.71992	0.000199289	0.00125826
C4K02_1772	4447.57	-0.266454	0.071676	-3.71747	0.000201226	0.00126914
C4K02_3032	12444.6	-0.358257	0.0966358	-3.70729	0.000209487	0.00131983
C4K02_3245	122.378	-0.777175	0.209738	-3.70546	0.000211007	0.001328
C4K02_4113	9150.16	-0.233075	0.0629145	-3.70463	0.000211697	0.00133092
C4K02_4401	6313.29	-0.205106	0.0554568	-3.69848	0.000216891	0.00136074
C4K02_4751	58333.3	-0.22786	0.0616092	-3.69847	0.0002169	0.00136074
C4K02_1137	37553.7	0.169084	0.0457252	3.69783	0.000217449	0.00136274
C4K02_0344	54.1069	-3.48705	0.943076	-3.69753	0.000217709	0.00136293
C4K02_2208	416.966	-0.391973	0.106061	-3.69572	0.000219262	0.00136975
C4K02_4306	2901.77	-0.331381	0.0896613	-3.69592	0.000219096	0.00136975
C4K02_3159	1147.55	0.326784	0.0884404	3.69496	0.000219919	0.00137147
C4K02_3624	1374.75	0.35558	0.0962363	3.69487	0.000220001	0.00137147
C4K02_1712	5857.68	0.244648	0.0662411	3.6933	0.000221362	0.0013785
C4K02_4496	383.527	-0.412986	0.11184	-3.69263	0.000221945	0.00138068
C4K02_1340	2767.47	0.238297	0.0645564	3.6913	0.000223107	0.00138645
C4K02_0933	669.049	0.293296	0.0795651	3.68624	0.000227595	0.00141138
C4K02_3612	735.3	-0.552711	0.149936	-3.68631	0.000227529	0.00141138
C4K02_1406	1379.65	-0.26715	0.072536	-3.683	0.000230509	0.00142795
C4K02_4843	5297.05	0.208001	0.0565378	3.67898	0.000234168	0.0014491
C4K02_0936	11702.1	0.190349	0.0517511	3.67816	0.000234918	0.00145071
C4K02_3862	441.896	0.3985	0.108342	3.67818	0.000234906	0.00145071
C4K02_5244	2917.21	-0.213559	0.0581029	-3.67554	0.000237351	0.0014642
C4K02_0189	680.807	-0.444665	0.121049	-3.67344	0.000239305	0.00147318
C4K02_5563	1833.48	0.30015	0.0817028	3.67368	0.000239084	0.00147318
C4K02_1011	5084.15	-0.254605	0.0693436	-3.67164	0.000240996	0.00148205
C4K02_0616	1807.13	0.279073	0.0760319	3.67047	0.0002421	0.0014873
C4K02_4983	3223.34	0.247451	0.0675325	3.66417	0.000248139	0.00152281
C4K02_3825	5988.12	0.203818	0.0556518	3.66237	0.000249891	0.00153197
C4K02_1793	3764.38	-0.268406	0.0733244	-3.66052	0.000251705	0.0015415
C4K02_1371	11729.7	0.175351	0.0479221	3.65909	0.000253115	0.00154853
C4K02_1178	4835.13	-0.271659	0.0743174	-3.65538	0.000256799	0.00156945
C4K02_2339	2169.51	0.268687	0.0735436	3.65343	0.000258757	0.00157978
C4K02_4533	907.359	-0.323309	0.0885852	-3.6497	0.000262545	0.00160126
C4K02_0680	361.082	0.42876	0.117487	3.64942	0.000262832	0.00160135
C4K02_4418	631.514	0.611923	0.1678	3.64674	0.00026559	0.00161649
C4K02_3669	89.2314	-0.951821	0.261073	-3.6458	0.000266563	0.00162075
C4K02_2679	4566.13	-0.218591	0.0599999	-3.64319	0.000269281	0.00163559
C4K02_1061	105.692	-1.1139	0.305994	-3.64025	0.000272371	0.00165266
C4K02_4471	20163.8	-0.290729	0.0798884	-3.63919	0.000273495	0.00165778
C4K02_4628	132.64	-0.645498	0.177641	-3.63371	0.000279372	0.00169167
C4K02_1431	182.188	0.547476	0.150694	3.63304	0.000280103	0.00169437
C4K02_4949	93.2706	-0.837707	0.231175	-3.6237	0.000290421	0.00175498
C4K02_1217	78.6399	-0.881668	0.243354	-3.62299	0.000291218	0.00175801
C4K02_0623	42482.4	0.286289	0.0791209	3.61837	0.000296464	0.00178785
C4K02_5354	1391.91	0.277058	0.0765797	3.61791	0.000296993	0.00178922
C4K02_1361	1787.98	0.325484	0.0899768	3.61742	0.000297557	0.00179079
C4K02_3815	799.943	-0.413306	0.114288	-3.61636	0.000298776	0.0017963
C4K02_3346	711.015	0.599053	0.165664	3.61607	0.000299105	0.00179645
C4K02_0939	19082.2	0.227599	0.0630003	3.61267	0.000303066	0.0018184
C4K02_5424	709.976	0.388743	0.107632	3.61178	0.0003041	0.00182275
C4K02_0699	2938.85	-0.293346	0.0812679	-3.60962	0.000306651	0.00183432
C4K02_1822	3078.54	-0.234583	0.0649857	-3.60976	0.000306479	0.00183432
C4K02_1725	1071.52	0.384518	0.106542	3.60908	0.000307279	0.00183623
C4K02_0672	2857.36	0.195335	0.0541639	3.60638	0.000310504	0.00185363
C4K02_4355	463.287	-0.483553	0.134139	-3.60488	0.000312299	0.00186246
C4K02_0884	575.725	0.414496	0.115157	3.59941	0.000318935	0.00190012
C4K02_0905	517.057	-0.390519	0.108559	-3.59732	0.000321517	0.00191358
C4K02_0919	99087.9	0.169447	0.0471219	3.59593	0.000323229	0.00192092
C4K02_1709	2068.71	0.300522	0.0835805	3.5956	0.00032365	0.00192092
C4K02_2947	959.597	-0.920356	0.255972	-3.59554	0.000323724	0.00192092
C4K02_0124	3692.63	0.242889	0.0675902	3.59355	0.000326198	0.00193365
C4K02_5598	432.424	0.473541	0.131813	3.59253	0.000327482	0.00193932
C4K02_2964	518.942	-0.341716	0.0951955	-3.58962	0.000331155	0.00195715
C4K02_3498	1919.27	0.279321	0.0778128	3.58966	0.000331114	0.00195715
C4K02_5229	2159.84	0.196565	0.0547957	3.58723	0.000334215	0.00197327
C4K02_5249	1497.12	0.279812	0.0780722	3.58402	0.000338353	0.00199571
C4K02_5081	5029.45	-0.158174	0.0441488	-3.58275	0.000339998	0.00200341
C4K02_2540	546.5	-0.390914	0.109132	-3.58202	0.000340947	0.002007
C4K02_5346	9103.37	0.271187	0.075757	3.5797	0.000343995	0.00202294
C4K02_3564	6586.37	-0.298078	0.0833068	-3.57807	0.000346141	0.00203354
C4K02_3953	4421.6	0.177372	0.0495875	3.57694	0.000347635	0.00204029
C4K02_5260	7385.27	0.189527	0.0530098	3.57533	0.00034979	0.0020509
C4K02_2637	1123.94	0.33436	0.0935492	3.57416	0.000351354	0.00205803
C4K02_0697	4385.79	-0.324796	0.0909025	-3.57301	0.000352902	0.00206505
C4K02_0336	302.065	-0.528592	0.147983	-3.57197	0.000354301	0.00207119
C4K02_4070	13304.3	-0.127262	0.0356421	-3.57056	0.000356219	0.00208035
C4K02_1153	1436.25	0.265933	0.0745057	3.5693	0.000357941	0.00208834
C4K02_0287	754.469	-0.396618	0.111129	-3.569	0.00035835	0.00208867
C4K02_2377	794.24	-0.263189	0.0738609	-3.5633	0.000366222	0.00213245
C4K02_5912	17575.5	0.237412	0.0666433	3.56242	0.000367445	0.00213747
C4K02_1983	933.92	-0.298394	0.0837846	-3.56144	0.000368833	0.00214344
C4K02_5913	3303.71	0.239096	0.0671849	3.55878	0.000372588	0.00216313
C4K02_3997	2067.84	0.233608	0.065716	3.55482	0.000378242	0.0021938
C4K02_3740	227.307	0.65371	0.184045	3.55191	0.000382448	0.00221603
C4K02_0122	4341.41	0.237562	0.0669861	3.54643	0.000390482	0.00225815
C4K02_1240	5572.56	0.190333	0.0536688	3.54645	0.000390465	0.00225815
C4K02_4718	7958.45	-0.252081	0.0710899	-3.54595	0.000391197	0.00226008
C4K02_5566	1762.96	0.28638	0.0808364	3.54272	0.00039603	0.00228577
C4K02_3037	8219	-0.385901	0.108952	-3.54192	0.000397227	0.00229044
C4K02_0837	26345.2	0.171812	0.0485374	3.53979	0.000400444	0.00230651
C4K02_5101	7415.51	-0.230128	0.0650161	-3.53956	0.000400794	0.00230651
C4K02_1030	2189.71	-0.190009	0.0536986	-3.53844	0.000402503	0.0023141
C4K02_0120	26421.8	-0.582741	0.164924	-3.53339	0.000410273	0.00235331
C4K02_3576	491.799	0.34747	0.0983436	3.53323	0.000410517	0.00235331
C4K02_5768	2738.38	-0.238578	0.0675185	-3.53352	0.000410072	0.00235331
C4K02_1728	1025.74	0.26661	0.0754775	3.53231	0.000411947	0.00235922
C4K02_3112	489.743	-0.335005	0.0948851	-3.53064	0.000414556	0.00237187
C4K02_0599	87.7338	0.721199	0.204394	3.52847	0.000417972	0.0023891
C4K02_1257	734.342	-0.411017	0.116603	-3.52492	0.000423611	0.002419
C4K02_2487	782.164	-0.350778	0.0995562	-3.52341	0.000426027	0.0024269
C4K02_3662	6026.8	-0.173136	0.0491405	-3.52329	0.000426225	0.0024269
C4K02_3560	11110.2	-0.243027	0.0689751	-3.5234	0.000426054	0.0024269
C4K02_0535	5442.93	0.188365	0.0535302	3.51886	0.000433406	0.00246541
C4K02_3793	19899	0.151992	0.0432191	3.51677	0.000436837	0.00248254
C4K02_5794	1340.07	0.352081	0.100131	3.51621	0.000437756	0.00248538
C4K02_2115	7260.22	-0.164846	0.0468941	-3.51528	0.00043929	0.0024917
C4K02_3325	252815	-0.237543	0.067585	-3.51472	0.000440211	0.00249453
C4K02_1010	5067.53	-0.263353	0.0749392	-3.51422	0.000441044	0.00249686
C4K02_4545	928.818	-0.292359	0.0833219	-3.50879	0.000450157	0.00254601
C4K02_3153	284.925	0.551558	0.157218	3.50824	0.000451084	0.00254882
C4K02_3562	10045.3	-0.240137	0.0685434	-3.50344	0.000459295	0.00259274
C4K02_2009	998.448	-0.317521	0.0906402	-3.5031	0.000459884	0.00259359
C4K02_5821	1070.49	0.27478	0.0785072	3.50006	0.000465157	0.00262083
C4K02_3742	461.856	0.743404	0.212557	3.49744	0.000469747	0.00264178
C4K02_5370	3902.03	0.227349	0.0650047	3.49743	0.000469768	0.00264178
C4K02_2970	132564	0.365059	0.104423	3.49597	0.000472342	0.00265121
C4K02_5829	1360.66	0.26457	0.0756774	3.49602	0.000472247	0.00265121
C4K02_1823	1668.07	0.250004	0.0715319	3.495	0.000474069	0.00265838
C4K02_1393	2538.01	-0.445566	0.127525	-3.49395	0.000475934	0.00266631
C4K02_5086	3771.97	0.18535	0.0530674	3.49273	0.000478105	0.00267354
C4K02_5474	697.513	0.318573	0.0912106	3.49272	0.000478128	0.00267354
C4K02_2923	1669.86	-0.303868	0.0870147	-3.49215	0.00047915	0.00267672
C4K02_4934	1570.99	0.251045	0.0719081	3.49119	0.000480872	0.00268381
C4K02_4577	7598.07	-0.212031	0.060792	-3.48782	0.00048698	0.00271534
C4K02_2510	6389.26	-0.213566	0.0612531	-3.48662	0.00048917	0.00272498
C4K02_3620	104.175	0.8151	0.233868	3.4853	0.000491579	0.00273583
C4K02_0381	5275.34	0.21549	0.0619591	3.47794	0.000505285	0.00280946
C4K02_4097	8335.08	-0.183422	0.0527438	-3.4776	0.000505922	0.00281036
C4K02_1891	3960.31	0.157665	0.0453578	3.47603	0.000508902	0.00282161
C4K02_4695	29580.2	0.138357	0.0398008	3.47624	0.000508506	0.00282161
C4K02_2822	11654.3	-0.423123	0.121791	-3.47417	0.000512427	0.0028385
C4K02_1673	2764.08	0.227458	0.065511	3.47206	0.000516481	0.00285828
C4K02_2434	2560	-0.242047	0.0697273	-3.47134	0.000517868	0.00286328
C4K02_2783	3166.55	-0.192262	0.0553907	-3.47102	0.000518485	0.00286401
C4K02_4846	10721.1	0.180507	0.0521068	3.46418	0.000531845	0.00293507
C4K02_4071	8008.36	-0.170984	0.0493623	-3.46386	0.000532477	0.00293582
C4K02_0235	17169.4	-0.204644	0.0591549	-3.45947	0.00054125	0.00298141
C4K02_4052	581.983	-0.321899	0.0930678	-3.45876	0.000542671	0.00298646
C4K02_1862	1150	0.305084	0.0883061	3.45485	0.000550595	0.00302725
C4K02_5834	1469.51	-0.220862	0.0639584	-3.45321	0.000553964	0.00304294
C4K02_2096	682.078	-0.299988	0.0869168	-3.45144	0.000557597	0.00305722
C4K02_2888	300.536	-0.417429	0.120941	-3.4515	0.000557487	0.00305722
C4K02_3120	1374.75	0.249034	0.072188	3.44979	0.000561025	0.00307032
C4K02_4869	5668.07	0.166706	0.0483222	3.44988	0.000560832	0.00307032
C4K02_5198	13102.3	0.182865	0.0530168	3.44919	0.000562267	0.00307428
C4K02_0904	1232.6	-0.313633	0.0909621	-3.44795	0.000564856	0.00308559
C4K02_3983	1571.34	-0.24469	0.0709837	-3.44714	0.000566563	0.00308636
C4K02_4447	3367.54	0.225827	0.0655074	3.44735	0.000566125	0.00308636
C4K02_5511	28586.1	-0.233927	0.0678531	-3.44756	0.000565676	0.00308636
C4K02_4427	1651.59	-0.268293	0.0778728	-3.44528	0.000570477	0.00310482
C4K02_4367	4484.98	-0.183118	0.0531569	-3.44486	0.000571356	0.00310675
C4K02_5684	905.798	0.289437	0.0840316	3.44438	0.000572364	0.00310937
C4K02_3630	3555.68	0.383681	0.111483	3.44161	0.000578267	0.00313856
C4K02_4650	4203.83	-0.175952	0.0512197	-3.43524	0.000592038	0.00321035
C4K02_4572	558.821	-0.320127	0.0932017	-3.43477	0.000593052	0.00321291
C4K02_1219	3898	0.245657	0.0715787	3.43198	0.000599183	0.00324316
C4K02_3974	2368.47	0.403334	0.117533	3.43166	0.000599895	0.00324404
C4K02_4167	12812.3	0.143684	0.041886	3.43035	0.000602801	0.00325677
C4K02_1284	127.15	-0.558056	0.16289	-3.42597	0.000612602	0.00330671
C4K02_2851	1313.06	-0.228822	0.0668473	-3.42305	0.000619226	0.00333941
C4K02_5113	200.667	-0.502936	0.147034	-3.42053	0.000624984	0.0033674
C4K02_1144	15694.8	0.141892	0.0414861	3.42024	0.000625657	0.00336796
C4K02_0984	477.813	-0.43988	0.128668	-3.41871	0.000629177	0.00338383
C4K02_1573	1092.67	0.348219	0.101894	3.41745	0.000632099	0.00339646
C4K02_0486	1501.48	0.302106	0.0884178	3.4168	0.000633619	0.00340154
C4K02_4789	6248.35	0.160215	0.0469056	3.41569	0.000636208	0.00340924
C4K02_5819	6629.14	0.348833	0.102127	3.41569	0.000636198	0.00340924
C4K02_4854	2230.01	-0.23198	0.0679292	-3.41503	0.000637758	0.00341446
C4K02_5286	7580.21	0.143232	0.0419695	3.41275	0.000643101	0.00343995
C4K02_5841	7701.58	-0.594307	0.174213	-3.41138	0.000646358	0.00345425
C4K02_1691	1410.14	-0.29432	0.0863264	-3.40938	0.000651098	0.00347644
C4K02_5903	1214.24	-0.263859	0.0774104	-3.40857	0.00065304	0.00348366
C4K02_0815	1706.18	0.256755	0.0753623	3.40694	0.000656946	0.00350135
C4K02_2493	1407.29	-0.209421	0.0615323	-3.40343	0.000665459	0.00354034
C4K02_3429	1614.86	0.293037	0.0860952	3.40364	0.000664945	0.00354034
C4K02_2761	1579.8	0.396479	0.116533	3.4023	0.000668207	0.00355176
C4K02_2739	526.858	-0.389347	0.114469	-3.40132	0.000670601	0.00355928
C4K02_3504	4146.46	-0.229928	0.0676013	-3.40123	0.000670825	0.00355928
C4K02_4490	1550.99	-0.294353	0.0865925	-3.39929	0.000675602	0.00358142
C4K02_0670	5888.46	0.241654	0.0711365	3.39705	0.000681169	0.0036077
C4K02_2100	203.102	-0.506392	0.149124	-3.39579	0.00068431	0.00362109
C4K02_2236	1829.78	-0.301757	0.0888807	-3.39508	0.000686073	0.00362717
C4K02_1364	30950.5	0.173432	0.0511114	3.39322	0.00069076	0.00364869
C4K02_4204	1848.58	-0.217209	0.0640531	-3.39108	0.000696172	0.003674
C4K02_2980	1487.2	-0.26445	0.0780997	-3.38606	0.000709049	0.00373862
C4K02_1675	1776.23	0.208636	0.0617115	3.38083	0.000722663	0.00380701
C4K02_1957	616.199	-0.314724	0.0932297	-3.37579	0.000736042	0.00387404
C4K02_2665	3017.58	-0.232466	0.0688768	-3.3751	0.000737902	0.00388038
C4K02_3705	1149.08	0.259227	0.0768234	3.37432	0.000739973	0.00388782
C4K02_0391	3327.22	0.208086	0.0617214	3.37138	0.000747918	0.00392607
C4K02_5071	139.281	-0.713851	0.212145	-3.36491	0.000765682	0.00401576
C4K02_2751	5252.6	0.181504	0.0539447	3.36464	0.00076645	0.00401622
C4K02_2522	850.341	-0.30642	0.0911333	-3.36233	0.000772887	0.00404637
C4K02_2160	1200.45	0.228194	0.0678982	3.36082	0.000777101	0.00406484
C4K02_4688	5689.45	0.185426	0.0551914	3.35969	0.000780312	0.00407803
C4K02_3011	128.725	-0.806652	0.240154	-3.35889	0.000782566	0.00408619
C4K02_0264	1151.26	-0.354868	0.105719	-3.35671	0.000788746	0.00411484
C4K02_5813	3581.05	0.21158	0.0630458	3.35597	0.000790874	0.0041223
C4K02_5213	7824.38	-0.217171	0.064791	-3.35187	0.000802687	0.00418019
C4K02_3485	3016.22	0.185193	0.0552642	3.35104	0.000805077	0.00418895
C4K02_5886	3234.06	-0.214115	0.0639732	-3.34694	0.000817085	0.00424769
C4K02_1100	856.103	0.292771	0.0875382	3.3445	0.000824322	0.00428155
C4K02_2629	238.144	-0.524757	0.156955	-3.34336	0.000827717	0.00429542
C4K02_3906	2404.36	-0.241555	0.0722645	-3.34265	0.000829821	0.00430256
C4K02_2199	1462.56	-0.260894	0.0780579	-3.34232	0.000830826	0.004304
C4K02_3836	11489.2	0.216493	0.0649663	3.33238	0.000861055	0.0044528
C4K02_5352	12430.2	0.143615	0.0430945	3.33255	0.000860528	0.0044528
C4K02_3033	10561.4	-0.413736	0.124176	-3.33187	0.000862658	0.00445719
C4K02_5092	1896.76	0.257679	0.0774377	3.32756	0.000876094	0.00452266
C4K02_1827	1592.71	0.270344	0.0812629	3.32678	0.000878563	0.00453145
C4K02_1235	2171.92	0.2141	0.0643858	3.32526	0.000883351	0.00455218
C4K02_4162	3331.79	0.232056	0.069809	3.32416	0.000886848	0.00456225
C4K02_4433	3362.21	-0.174791	0.0525815	-3.32419	0.000886753	0.00456225
C4K02_2779	1835.97	-0.28511	0.0857931	-3.32323	0.000889831	0.00457362
C4K02_2670	1499.76	-0.199506	0.060048	-3.32244	0.000892348	0.00458258
C4K02_5696	14633.5	0.215459	0.0648944	3.32015	0.000899685	0.00461625
C4K02_1680	1239.36	0.254259	0.0766433	3.31743	0.000908483	0.00465672
C4K02_5383	20457.9	0.398162	0.120029	3.31723	0.000909146	0.00465672
C4K02_5100	6787.64	-0.206386	0.0622927	-3.31316	0.000922497	0.00472101
C4K02_1783	37499.5	0.160087	0.048342	3.31156	0.000927761	0.00474385
C4K02_4286	12047.5	-0.19791	0.0597774	-3.31078	0.000930369	0.00475308
C4K02_4682	1029.91	0.311083	0.0940202	3.30869	0.000937344	0.00478458
C4K02_2413	1249.26	-0.236567	0.0716545	-3.30149	0.00096172	0.00490477
C4K02_1831	2815.39	0.223156	0.067615	3.30039	0.000965499	0.0049198
C4K02_0067	12173.4	0.150838	0.0457333	3.29821	0.00097305	0.00495401
C4K02_2991	1205.14	-0.381351	0.115708	-3.29582	0.000981359	0.00499202
C4K02_0489	1675.73	0.197121	0.0598198	3.29524	0.000983365	0.00499757
C4K02_5646	6989.88	-0.195085	0.059206	-3.29502	0.000984139	0.00499757
C4K02_4122	1171.79	-0.338073	0.102695	-3.29199	0.000994802	0.00504739
C4K02_3482	8989.74	0.174978	0.0531581	3.29166	0.000995987	0.00504906
C4K02_5586	957.143	-0.427507	0.129962	-3.28949	0.00100369	0.00508376
C4K02_2158	647.221	0.321253	0.0977199	3.28749	0.00101085	0.00511565
C4K02_2538	808.69	-0.269848	0.0821099	-3.28642	0.0010147	0.00513075
C4K02_4670	2246.35	0.232879	0.0709283	3.2833	0.00102598	0.00518337
C4K02_5572	1536.62	0.247864	0.0755489	3.28084	0.00103497	0.00522432
C4K02_5795	41321.5	0.148921	0.0454017	3.28008	0.00103779	0.00523407
C4K02_5550	794.958	0.331378	0.101068	3.27876	0.00104266	0.00525415
C4K02_0901	5008.38	0.293629	0.0895722	3.27813	0.00104497	0.00526129
C4K02_3689	553.574	0.350606	0.106963	3.27782	0.0010461	0.00526254
C4K02_0179	1435.39	-0.250513	0.076465	-3.27617	0.00105225	0.00528895
C4K02_0611	719.176	0.413213	0.126194	3.27442	0.00105877	0.00531724
C4K02_5010	4665.26	0.250248	0.0764421	3.27369	0.00106154	0.00532663
C4K02_0340	411.082	-0.403108	0.123231	-3.27117	0.00107105	0.00536683
C4K02_4761	1646.52	0.270849	0.082801	3.27108	0.00107137	0.00536683
C4K02_3884	1266.76	-0.260184	0.0795691	-3.26991	0.00107581	0.00538452
C4K02_2520	3036.78	0.290735	0.0889832	3.2673	0.00108577	0.00542975
C4K02_0026	959.88	0.319393	0.0977643	3.26697	0.00108706	0.00543165
C4K02_5596	458.957	0.322134	0.0986245	3.26627	0.00108976	0.00544052
C4K02_1714	4642.93	0.199518	0.0610904	3.26594	0.00109101	0.00544218
C4K02_1031	379.136	-0.457318	0.140177	-3.26242	0.00110464	0.00550552
C4K02_5753	2270.85	0.222319	0.0681956	3.26001	0.00111407	0.00554783
C4K02_3852	10855.6	0.184854	0.0567077	3.25976	0.00111506	0.0055481
C4K02_4507	6142.11	-0.355597	0.109121	-3.25874	0.0011191	0.0055635
C4K02_4088	2518.57	-0.231428	0.0710296	-3.25819	0.00112125	0.00556954
C4K02_5347	1988.58	-0.24265	0.0745394	-3.25532	0.00113263	0.00562134
C4K02_4892	22274.1	0.193759	0.0595577	3.25331	0.00114071	0.00565669
C4K02_4935	2765.45	0.20894	0.0642346	3.25276	0.00114289	0.00566276
C4K02_0493	641.915	0.360658	0.110916	3.25164	0.0011474	0.00568034
C4K02_2587	8071.16	0.21629	0.0665651	3.24929	0.00115692	0.00572003
C4K02_5019	2390.41	0.224671	0.0691467	3.24919	0.00115735	0.00572003
C4K02_0918	14556.5	-0.154232	0.0474739	-3.24877	0.00115903	0.00572357
C4K02_0159	311.952	0.414755	0.127816	3.24493	0.0011748	0.00579176
C4K02_1215	2614.19	-0.206851	0.063743	-3.24507	0.00117422	0.00579176
C4K02_0848	14839.3	0.173969	0.0536171	3.24466	0.00117591	0.00579238
C4K02_3031	37485.4	-0.251258	0.0774582	-3.24379	0.00117951	0.0058053
C4K02_2486	1389.49	-0.254894	0.0786321	-3.2416	0.0011886	0.00584035
C4K02_4898	685.525	0.370662	0.114338	3.24182	0.0011877	0.00584035
C4K02_0247	1627.08	-0.223962	0.0691063	-3.24083	0.00119182	0.00584554
C4K02_0561	3351.68	-0.172842	0.0533358	-3.24064	0.00119262	0.00584554
C4K02_2641	366.897	0.410734	0.126738	3.24081	0.00119189	0.00584554
C4K02_3024	15101.9	-0.124778	0.0385185	-3.23942	0.00119772	0.00586566
C4K02_4127	4815.76	0.185959	0.0574198	3.23859	0.00120123	0.00587796
C4K02_2882	510.21	-0.311035	0.0960572	-3.23802	0.00120363	0.00588485
C4K02_5564	1991.61	0.183634	0.0567293	3.23702	0.00120785	0.0059006
C4K02_3850	2404.52	0.382125	0.118068	3.23648	0.00121014	0.00590668
C4K02_4038	1247.37	-0.249822	0.0771948	-3.23626	0.00121109	0.00590668
C4K02_1403	5701.31	0.15559	0.0480889	3.23546	0.00121445	0.00591821
C4K02_2281	905.256	0.283213	0.087636	3.2317	0.00123055	0.00599171
C4K02_1724	4713.5	0.209634	0.0648983	3.2302	0.00123704	0.00601836
C4K02_1540	4680.52	0.159286	0.0493252	3.22929	0.00124096	0.00603248
C4K02_1779	6835.13	-0.198891	0.0616018	-3.22865	0.00124375	0.0060361
C4K02_2008	1873.97	-0.333214	0.103203	-3.22873	0.00124343	0.0060361
C4K02_3584	1544.53	-0.254129	0.0787689	-3.22627	0.00125417	0.00608168
C4K02_0392	3026.66	0.203789	0.0631846	3.22529	0.00125845	0.00609743
C4K02_1751	1771.99	0.329569	0.102218	3.2242	0.00126327	0.00611462
C4K02_5225	962.052	0.398916	0.123733	3.22402	0.00126406	0.00611462
C4K02_1224	98.1455	0.833543	0.25869	3.22217	0.00127224	0.00614008
C4K02_1253	450.657	-0.446308	0.138513	-3.22212	0.00127244	0.00614008
C4K02_5000	4668.41	0.173785	0.053927	3.22259	0.00127037	0.00614008
C4K02_1993	4520.57	-0.273823	0.0850045	-3.22128	0.00127621	0.00614827
C4K02_5673	3700.14	0.224613	0.0697267	3.22134	0.00127593	0.00614827
C4K02_0051	28488.7	0.242659	0.0753469	3.22056	0.00127939	0.00614909
C4K02_2088	782.478	-0.300362	0.0932646	-3.22054	0.0012795	0.00614909
C4K02_4019	772.43	0.256803	0.0797318	3.22083	0.0012782	0.00614909
C4K02_4612	27916.8	-0.136549	0.0424274	-3.21842	0.00128901	0.00618974
C4K02_4849	6844.49	0.16314	0.0507216	3.21637	0.00129821	0.00622889
C4K02_4927	675.945	0.346786	0.107845	3.21561	0.00130168	0.00623946
C4K02_5259	8187.07	0.143034	0.0444837	3.21542	0.00130252	0.00623946
C4K02_1327	1089.79	0.299626	0.0934024	3.2079	0.00133707	0.00639654
C4K02_5359	8016.47	-0.248806	0.0775626	-3.20781	0.00133748	0.00639654
C4K02_4022	1146.89	0.303457	0.0946432	3.20633	0.0013444	0.00642115
C4K02_5810	26650.1	0.145613	0.0454155	3.20624	0.0013448	0.00642115
C4K02_1425	83.3708	-0.726174	0.226729	-3.20282	0.00136087	0.00648745
C4K02_5708	931.744	0.287281	0.0896932	3.20293	0.00136036	0.00648745
C4K02_0316	1085.34	-0.295398	0.0922502	-3.20214	0.0013641	0.00649761
C4K02_2794	286.914	-0.403486	0.126039	-3.20127	0.00136822	0.00651199
C4K02_1035	500.751	-0.438231	0.13696	-3.19969	0.00137577	0.00654264
C4K02_5559	2995.6	0.214749	0.0671276	3.19912	0.0013785	0.00655034
C4K02_2156	518.407	0.431979	0.135216	3.19472	0.00139965	0.00664551
C4K02_1220	5105.74	0.17388	0.0544399	3.19398	0.00140326	0.00665733
C4K02_3282	835.08	-0.26677	0.0835405	-3.1933	0.00140657	0.00666766
C4K02_3851	1272.23	0.428033	0.134212	3.18923	0.00142651	0.00675681
C4K02_1662	1502.39	0.265191	0.0831965	3.18753	0.00143495	0.00679132
C4K02_1503	1900.57	-0.394639	0.123859	-3.18619	0.0014416	0.00681735
C4K02_5351	2617.08	-0.175242	0.0550502	-3.18331	0.00145604	0.00688014
C4K02_1541	12326.4	0.190011	0.0597394	3.18067	0.00146933	0.0069374
C4K02_4405	3133.01	0.2096	0.0659282	3.17922	0.00147671	0.00696669
C4K02_2514	1654.41	0.273609	0.0860905	3.17816	0.00148215	0.00698678
C4K02_4149	1212.88	0.265456	0.0835336	3.17784	0.00148377	0.00698883
C4K02_4001	793.416	0.447615	0.140898	3.17686	0.00148878	0.00700686
C4K02_5149	7453.33	-0.175407	0.0552327	-3.17578	0.00149433	0.00702737
C4K02_0060	203.886	-0.49582	0.156231	-3.17363	0.00150546	0.00707413
C4K02_3372	579.187	-0.347877	0.109631	-3.17317	0.00150785	0.00707971
C4K02_1879	251.92	-0.534705	0.168588	-3.17166	0.0015157	0.00711095
C4K02_2498	3200.88	0.173697	0.0547791	3.17087	0.00151985	0.00712473
C4K02_2305	1328.05	-0.240746	0.0759619	-3.1693	0.00152808	0.00715768
C4K02_4708	3095.82	0.193625	0.0611444	3.16668	0.00154188	0.0072166
C4K02_1003	11690.4	-0.232724	0.073497	-3.16644	0.00154316	0.00721687
C4K02_1256	1591.46	-0.244871	0.0773955	-3.16389	0.00155674	0.00727465
C4K02_0889	679.189	-0.339798	0.107414	-3.16345	0.00155912	0.00727998
C4K02_4890	637.258	0.304904	0.0964049	3.16274	0.00156291	0.00729194
C4K02_1657	5231.69	-0.1785	0.0564693	-3.16101	0.00157222	0.00732383
C4K02_2965	1786.44	-0.313226	0.0990848	-3.16119	0.00157126	0.00732383
C4K02_1065	1697.88	0.246519	0.0780406	3.15886	0.00158389	0.00737238
C4K02_1887	9491.19	-0.200458	0.0635118	-3.15623	0.00159825	0.00743336
C4K02_5148	2761.81	-0.186585	0.0591237	-3.15583	0.00160041	0.00743755
C4K02_1023	8842.66	-0.118667	0.0376224	-3.15416	0.00160958	0.00747432
C4K02_2635	720.788	0.301818	0.0957028	3.1537	0.00161217	0.00748045
C4K02_2381	2416.82	-0.21931	0.0695733	-3.15221	0.00162037	0.00751264
C4K02_4844	699.45	0.330085	0.104767	3.15066	0.001629	0.00754672
C4K02_0277	1697.38	0.268492	0.0852592	3.14913	0.00163757	0.00757781
C4K02_3704	1287.67	0.266764	0.0847156	3.14893	0.00163867	0.00757781
C4K02_5837	2395.18	0.224836	0.0714041	3.14878	0.00163955	0.00757781
C4K02_2623	339.017	0.445855	0.14173	3.1458	0.00165633	0.00764018
C4K02_4522	1648.21	-0.229321	0.0729	-3.1457	0.00165692	0.00764018
C4K02_4609	1267	-0.228649	0.0726835	-3.14582	0.00165624	0.00764018
C4K02_1119	343.168	-0.375181	0.119292	-3.14506	0.00166051	0.00765074
C4K02_0885	619.848	0.32605	0.103699	3.1442	0.0016654	0.00766733
C4K02_1063	182.096	-0.485625	0.154633	-3.1405	0.00168657	0.00775874
C4K02_0847	922.841	-0.231685	0.0737962	-3.13953	0.0016922	0.00777861
C4K02_3444	4017.12	0.164648	0.0524627	3.13838	0.00169885	0.0078031
C4K02_3758	967.953	-0.273529	0.0872029	-3.1367	0.00170862	0.0078419
C4K02_0684	19920.5	0.141641	0.0452053	3.13329	0.00172859	0.00792739
C4K02_0628	16239.9	-0.283555	0.0905538	-3.13135	0.00174005	0.00797378
C4K02_1648	2823.93	-0.208201	0.0664953	-3.13107	0.00174172	0.00797525
C4K02_3123	71925.9	0.220796	0.0705324	3.13042	0.00174557	0.00798667
C4K02_4083	586.553	-0.318851	0.101895	-3.1292	0.00175282	0.00801367
C4K02_2087	1653.46	-0.289465	0.0925695	-3.127	0.00176598	0.00806758
C4K02_5358	3022.63	-0.288288	0.0922041	-3.12662	0.00176826	0.00807176
C4K02_5121	1593.68	0.232371	0.0743603	3.12493	0.00177845	0.00811204
C4K02_1918	13075.3	-0.190927	0.0611056	-3.12455	0.00178076	0.00811633
C4K02_5158	3074.6	0.195981	0.0627857	3.12142	0.00179978	0.00819671
C4K02_2294	577.487	0.272345	0.0872578	3.12116	0.00180142	0.00819783
C4K02_1325	9607.87	-0.175822	0.0563484	-3.12027	0.00180684	0.00821621
C4K02_3487	12621.9	0.195843	0.0628018	3.11844	0.00181814	0.00826041
C4K02_5823	1168.82	0.220014	0.0705572	3.11824	0.00181936	0.00826041
C4K02_1908	1456.62	0.428727	0.137639	3.11487	0.00184028	0.00833733
C4K02_2709	19484.1	0.237721	0.0763108	3.11517	0.0018384	0.00833733
C4K02_4992	19954.7	0.142426	0.045725	3.11483	0.00184053	0.00833733
C4K02_0764	120.899	-0.643452	0.206596	-3.11453	0.00184236	0.00833766
C4K02_3817	3787.84	-0.168588	0.0541362	-3.11414	0.00184483	0.00833766
C4K02_3849	1199.34	0.386374	0.124063	3.11433	0.0018436	0.00833766
C4K02_3083	921.555	0.335052	0.107901	3.10519	0.00190156	0.0085875
C4K02_2465	635.776	-0.382751	0.123284	-3.10464	0.00190514	0.0085971
C4K02_2565	1310	0.260733	0.0840204	3.10321	0.00191432	0.00863196
C4K02_0078	892.792	-0.255981	0.0825382	-3.10137	0.00192631	0.00867938
C4K02_4207	895.538	0.24177	0.0779646	3.10103	0.00192852	0.00868273
C4K02_3344	470.963	0.45432	0.146683	3.09729	0.00195296	0.00876611
C4K02_3710	1016.29	-0.275561	0.0889666	-3.09736	0.00195255	0.00876611
C4K02_4063	6785.97	-0.190789	0.0615898	-3.09773	0.00195007	0.00876611
C4K02_5752	4410.24	0.231639	0.0747866	3.09734	0.00195265	0.00876611
C4K02_1696	493.295	-0.438945	0.14179	-3.09575	0.00196318	0.0087986
C4K02_4534	1077.63	-0.222027	0.0717199	-3.09575	0.00196315	0.0087986
C4K02_5222	907.956	-0.291721	0.0942421	-3.09545	0.00196518	0.0088009
C4K02_5082	530.542	-0.343624	0.111149	-3.09157	0.00199103	0.00890342
C4K02_5178	5719.55	0.151637	0.0490486	3.09156	0.00199108	0.00890342
C4K02_4610	4228.54	-0.180214	0.058327	-3.08972	0.00200345	0.00895196
C4K02_2424	303.98	-0.376772	0.122157	-3.08433	0.00204012	0.00910896
C4K02_0006	9773.93	-0.28439	0.0922127	-3.08407	0.00204192	0.00911011
C4K02_2647	192.706	-0.602134	0.195435	-3.08099	0.00206315	0.0091979
C4K02_0887	460.328	-0.321912	0.104522	-3.07985	0.00207105	0.00922615
C4K02_4596	8728.47	-0.844081	0.274119	-3.07925	0.00207523	0.0092378
C4K02_1917	995.491	-0.310146	0.100898	-3.07384	0.00211319	0.0093941
C4K02_2084	931.47	-0.389364	0.126672	-3.0738	0.00211351	0.0093941
C4K02_1607	5722.83	-0.181437	0.0590909	-3.07048	0.00213716	0.00949209
C4K02_1177	783.814	-0.318455	0.103782	-3.0685	0.00215138	0.00954807
C4K02_1026	1229.33	-0.262787	0.0856565	-3.06791	0.00215559	0.00955955
C4K02_3541	1245.67	0.248747	0.0811086	3.06683	0.0021634	0.00958703
C4K02_3155	8877.07	0.148884	0.0485741	3.06509	0.00217608	0.00963598
C4K02_1245	1319.38	-0.258489	0.0844848	-3.05959	0.00221642	0.00980727
C4K02_2407	120.07	-0.755193	0.246873	-3.05903	0.00222053	0.00981814
C4K02_5803	5508.63	0.167254	0.054688	3.05832	0.00222581	0.00983411
C4K02_5610	116.631	-0.646468	0.211451	-3.05729	0.00223346	0.00986055
C4K02_0030	1394.01	-0.250082	0.0818125	-3.05677	0.00223733	0.0098703
C4K02_3866	243.506	-0.547495	0.179188	-3.05543	0.0022474	0.00990731
C4K02_2666	1240.53	0.260893	0.0854619	3.05274	0.00226761	0.00998897
C4K02_1232	352.652	0.410565	0.134719	3.04757	0.00230701	0.0101474
C4K02_4584	1486.99	-0.261919	0.0859382	-3.04776	0.00230553	0.0101474
C4K02_0924	2762.4	0.207268	0.068029	3.04676	0.00231321	0.0101521
C4K02_4040	1196.5	-0.235203	0.0771865	-3.0472	0.00230985	0.0101521
C4K02_4775	3914.38	0.145712	0.047825	3.04677	0.00231313	0.0101521
C4K02_2359	2051.34	-0.302056	0.0992289	-3.04404	0.00233426	0.0102292
C4K02_4086	3239.63	-0.256638	0.0843062	-3.04412	0.00233361	0.0102292
C4K02_4951	2266.6	0.240075	0.0789439	3.04108	0.0023573	0.0103226
C4K02_4760	3059.24	0.211592	0.0696004	3.0401	0.00236501	0.0103487
C4K02_5356	7716.37	-0.167259	0.0550596	-3.03778	0.00238331	0.010421
C4K02_4623	23625.3	-0.200462	0.0660174	-3.03649	0.00239347	0.0104577
C4K02_0259	6403.42	0.144679	0.0476681	3.03513	0.00240432	0.0104896
C4K02_4187	1101.29	0.261485	0.0861528	3.03513	0.0024043	0.0104896
C4K02_4016	1200.99	-0.199627	0.0657911	-3.03425	0.00241136	0.0105126
C4K02_1429	1175.11	0.297379	0.0980397	3.03325	0.00241935	0.0105397
C4K02_2904	534.429	-0.53882	0.177779	-3.03084	0.00243874	0.0106163
C4K02_4635	2056.02	0.195287	0.0644383	3.03061	0.00244061	0.0106166
C4K02_5108	2391.28	0.166028	0.0547883	3.03036	0.00244266	0.0106178
C4K02_3769	770.02	-0.349305	0.115297	-3.0296	0.00244877	0.0106365
C4K02_4574	1645.23	-0.221175	0.0730494	-3.02775	0.00246385	0.010692
C4K02_5496	2993.77	0.172557	0.0569948	3.02759	0.00246516	0.010692
C4K02_0046	23674.2	-0.214223	0.07077	-3.02702	0.00246974	0.010704
C4K02_5182	5865.16	0.162097	0.0535661	3.02612	0.00247717	0.0107284
C4K02_4107	9019.62	-0.248347	0.0820769	-3.02579	0.00247984	0.0107321
C4K02_4281	12267.2	-0.219198	0.0725538	-3.02118	0.00251791	0.0108809
C4K02_5375	67307.5	-0.282167	0.0933951	-3.02122	0.00251762	0.0108809
C4K02_0395	215.313	0.543677	0.180034	3.01986	0.00252894	0.0109206
C4K02_1218	1852.8	0.193452	0.0640825	3.01881	0.00253773	0.0109346
C4K02_4210	8533.61	0.316899	0.104969	3.01897	0.00253632	0.0109346
C4K02_4644	148061	-0.608877	0.201669	-3.0192	0.00253447	0.0109346
C4K02_4512	3323.11	-0.14859	0.0492315	-3.0182	0.00254285	0.0109487
C4K02_4696	3178.8	0.25035	0.0829931	3.01651	0.00255704	0.0110018
C4K02_4350	345.337	-0.395911	0.131309	-3.01512	0.0025688	0.0110444
C4K02_2397	787.092	-0.275826	0.091651	-3.00952	0.0026166	0.0112254
C4K02_2858	3381.38	-0.296806	0.098612	-3.00983	0.0026139	0.0112254
C4K02_3994	615.162	-0.349218	0.116034	-3.00961	0.00261582	0.0112254
C4K02_3864	147.88	-0.564966	0.187812	-3.00814	0.00262851	0.0112683
C4K02_0994	3139.63	0.24654	0.0819919	3.00688	0.00263945	0.011307
C4K02_0742	3819.41	0.151681	0.050451	3.00651	0.00264265	0.0113125
C4K02_1391	18011	0.272553	0.0906834	3.00555	0.00265102	0.0113402
C4K02_5164	15780.5	-0.15858	0.0527674	-3.00526	0.00265358	0.0113429
C4K02_1360	4109.27	0.169433	0.0563981	3.00424	0.00266248	0.0113727
C4K02_4915	1248.22	0.212277	0.0707149	3.00187	0.00268331	0.0114534
C4K02_2917	2346.48	-0.317763	0.10594	-2.99945	0.00270464	0.0115361
C4K02_4013	1122.79	-0.317291	0.105934	-2.99517	0.00274296	0.0116912
C4K02_0700	7055.58	-0.281803	0.0942926	-2.9886	0.0028026	0.0119368
C4K02_0418	2525.58	-0.208372	0.0697665	-2.98671	0.00281999	0.0120022
C4K02_1688	855.541	-0.274121	0.0918299	-2.98509	0.00283493	0.0120495
C4K02_5635	700.101	0.295749	0.0990763	2.98506	0.00283519	0.0120495
C4K02_3080	691.972	-0.313909	0.105169	-2.98481	0.00283752	0.0120508
C4K02_3375	9515.97	-0.169519	0.0568247	-2.9832	0.00285253	0.0120986
C4K02_4513	13877.3	0.155271	0.0520493	2.98316	0.00285286	0.0120986
C4K02_4702	13623.2	0.252611	0.084688	2.98284	0.00285587	0.0121027
C4K02_1920	490.453	-0.330693	0.110888	-2.98222	0.00286169	0.0121186
C4K02_4698	39105.3	-0.150564	0.0504952	-2.98174	0.00286612	0.0121287
C4K02_1574	676.236	0.327417	0.109822	2.98133	0.00286999	0.0121364
C4K02_4864	4505.62	-0.328887	0.110341	-2.98064	0.00287644	0.012155
C4K02_1701	651.406	0.336675	0.113088	2.97712	0.0029097	0.0122791
C4K02_2071	953.583	-0.233099	0.0782976	-2.97709	0.00290994	0.0122791
C4K02_0359	572.672	-0.309213	0.103901	-2.97603	0.0029201	0.0123131
C4K02_2556	3310.92	-0.166291	0.0558978	-2.97491	0.00293075	0.0123492
C4K02_5160	30856.8	0.17073	0.0574211	2.9733	0.00294617	0.0124054
C4K02_3823	643.235	0.376561	0.126676	2.97262	0.00295269	0.012424
C4K02_2720	69.2282	-0.875983	0.294841	-2.97104	0.00296797	0.0124794
C4K02_3467	38019.7	0.279001	0.0939858	2.96854	0.00299214	0.0125721
C4K02_4277	806.134	0.217514	0.073317	2.96676	0.00300957	0.0126363
C4K02_2480	1714.9	-0.203043	0.0684528	-2.96618	0.00301522	0.0126511
C4K02_4734	1821.54	-0.204647	0.0691093	-2.96121	0.00306432	0.012848
C4K02_1396	386.433	0.355204	0.119978	2.96058	0.00307061	0.0128653
C4K02_5336	1327.33	0.303196	0.102418	2.96036	0.00307279	0.0128653
C4K02_2247	529.85	-0.349713	0.118167	-2.95948	0.00308159	0.012893
C4K02_0174	975.107	0.254339	0.0859887	2.95782	0.00309823	0.0129535
C4K02_4151	998.464	0.268547	0.0908278	2.95666	0.00310987	0.0129929
C4K02_0239	693.623	-0.304504	0.103033	-2.9554	0.0031226	0.0130314
C4K02_1909	1871.03	0.403975	0.136694	2.95532	0.00312348	0.0130314
C4K02_2325	5898.43	-0.219739	0.07441	-2.95308	0.00314616	0.0131167
C4K02_3121	10879.4	0.204938	0.0694608	2.95041	0.00317355	0.0132216
C4K02_5692	7317.54	0.161053	0.0546157	2.94885	0.00318963	0.0132793
C4K02_2286	9196.33	0.148474	0.0503621	2.94812	0.0031971	0.013301
C4K02_4549	741.072	-0.284761	0.0966303	-2.94692	0.00320958	0.0133435
C4K02_5756	3565.17	-0.170079	0.0577466	-2.94526	0.00322685	0.0134059
C4K02_0854	1501.75	0.445205	0.151284	2.94284	0.0032522	0.0135018
C4K02_2222	447.848	-0.376231	0.127978	-2.93981	0.00328417	0.0136198
C4K02_2628	710.495	-0.307635	0.104648	-2.93971	0.00328524	0.0136198
C4K02_0016	2519.87	-0.190036	0.0646548	-2.93925	0.00329012	0.0136305
C4K02_1365	5077.36	0.199729	0.0679659	2.93866	0.00329633	0.0136467
C4K02_2521	1169.71	0.275769	0.0939212	2.93618	0.00332284	0.0137468
C4K02_0554	5756.04	0.158511	0.0540023	2.93526	0.00333269	0.0137779
C4K02_5132	1171.34	0.213195	0.072658	2.93423	0.00334379	0.0138142
C4K02_2528	424.007	0.409092	0.139487	2.93283	0.00335888	0.0138583
C4K02_5515	19640.7	0.148166	0.0505203	2.9328	0.00335917	0.0138583
C4K02_1017	7976.92	-0.171165	0.058441	-2.92885	0.00340216	0.0140259
C4K02_0514	3126.53	0.180689	0.0617205	2.92755	0.00341649	0.0140752
C4K02_4586	1058.27	-0.211263	0.0721765	-2.92703	0.00342212	0.0140886
C4K02_2804	879.911	0.308138	0.105337	2.92525	0.00344183	0.0141598
C4K02_2464	6863.09	-0.222339	0.0760538	-2.92344	0.00346186	0.0142324
C4K02_3682	831.572	-0.320542	0.10973	-2.92118	0.00348712	0.0143216
C4K02_4150	1982.64	0.226766	0.0776312	2.92106	0.00348842	0.0143216
C4K02_4712	6638.27	-0.169461	0.0580543	-2.91901	0.00351147	0.0144063
C4K02_5482	449.21	0.297403	0.101913	2.9182	0.00352056	0.0144324
C4K02_5366	2003.93	0.211473	0.0724716	2.91801	0.00352272	0.0144324
C4K02_0613	757.682	0.345748	0.118708	2.9126	0.00358437	0.0146748
C4K02_0530	2444.43	0.171756	0.0590046	2.9109	0.00360393	0.0147447
C4K02_2344	2259.36	-0.175478	0.0603401	-2.90815	0.0036357	0.0148644
C4K02_0266	1528.19	-0.214886	0.0739101	-2.9074	0.00364449	0.0148798
C4K02_5534	699.161	0.313882	0.107953	2.90758	0.00364235	0.0148798
C4K02_1531	4842.71	-0.250161	0.0860508	-2.90713	0.00364759	0.0148822
C4K02_3559	3311.71	-0.248257	0.0854057	-2.90679	0.00365156	0.0148881
C4K02_5766	447.319	-0.317751	0.109406	-2.90432	0.00368056	0.014996
C4K02_0696	2258.28	-0.266527	0.0918083	-2.90308	0.00369509	0.0150345
C4K02_1690	1797	-0.187321	0.0645236	-2.90315	0.00369434	0.0150345
C4K02_3512	659.078	-0.33429	0.115382	-2.89723	0.00376473	0.0153073
C4K02_0097	2842.31	-0.158733	0.0548287	-2.89508	0.00379067	0.0154022
C4K02_4676	103.134	-0.680419	0.235052	-2.89476	0.00379452	0.0154073
C4K02_0650	741.797	-0.32709	0.113058	-2.89311	0.00381452	0.0154778
C4K02_3956	13611.3	-0.207275	0.0716662	-2.89222	0.00382525	0.0155108
C4K02_5892	626.518	-0.308388	0.106641	-2.89184	0.0038299	0.015519
C4K02_2453	373.468	0.686069	0.237292	2.89125	0.00383714	0.0155376
C4K02_3755	1108.52	-0.254122	0.0879058	-2.89085	0.00384204	0.0155469
C4K02_2113	636.11	-0.337664	0.116858	-2.88953	0.0038582	0.0155909
C4K02_5018	6002.45	0.137764	0.0476749	2.88966	0.00385654	0.0155909
C4K02_3239	1024.18	-0.260714	0.0902447	-2.88897	0.00386506	0.015608
C4K02_0492	761.615	0.270162	0.0936423	2.88504	0.00391358	0.0157931
C4K02_4464	32431.5	-0.0966148	0.0335277	-2.88164	0.00395614	0.015954
C4K02_3408	310.761	-0.323867	0.11242	-2.88088	0.00396569	0.0159816
C4K02_3616	118.625	0.776098	0.269469	2.88011	0.00397542	0.0160099
C4K02_3177	3170.55	0.265948	0.0924174	2.87768	0.00400605	0.0161114
C4K02_4863	14847.6	0.140786	0.0489208	2.87782	0.00400428	0.0161114
C4K02_2125	203.79	-0.513316	0.178394	-2.87743	0.00400933	0.0161136
C4K02_1314	10275.5	0.157739	0.0548515	2.87574	0.0040308	0.016156
C4K02_1546	108.772	-0.641793	0.223167	-2.87585	0.00402947	0.016156
C4K02_2110	566.473	-0.467904	0.162703	-2.87582	0.00402975	0.016156
C4K02_4073	7322.02	-0.150166	0.0522176	-2.87578	0.00403034	0.016156
C4K02_5530	339.251	0.465085	0.161876	2.8731	0.0040646	0.0162804
C4K02_3548	1679.64	-0.318902	0.11103	-2.87222	0.00407596	0.0163149
C4K02_1612	6923.18	0.175672	0.0612002	2.87044	0.004099	0.016396
C4K02_0265	1134.53	-0.299379	0.104438	-2.86658	0.00414928	0.0165859
C4K02_3151	6433.24	0.155046	0.0540985	2.86599	0.00415701	0.0166056
C4K02_2178	234.081	0.46742	0.163127	2.86538	0.00416512	0.0166268
C4K02_5165	2184.91	0.154756	0.0540279	2.86437	0.00417843	0.0166687
C4K02_4424	16147.5	-0.322197	0.112553	-2.86263	0.0042014	0.016749
C4K02_0248	1205.1	-0.2259	0.0789219	-2.86232	0.00420548	0.0167539
C4K02_4905	4339.45	-0.199893	0.0698476	-2.86185	0.0042118	0.0167678
C4K02_0255	684.876	-0.282687	0.0987942	-2.86137	0.0042181	0.0167704
C4K02_1133	3487.21	0.200917	0.0702166	2.86138	0.00421795	0.0167704
C4K02_2989	1506.94	-0.193154	0.0675481	-2.85951	0.00424302	0.0168581
C4K02_2842	2662.38	-0.369365	0.129252	-2.85771	0.00426709	0.0169197
C4K02_2899	40291.2	0.154927	0.0542061	2.85811	0.00426178	0.0169197
C4K02_5735	11161.5	0.114329	0.0400063	2.85779	0.00426608	0.0169197
C4K02_5031	2918.68	-0.236053	0.0826463	-2.85619	0.00428765	0.0169898
C4K02_3191	776.61	-0.266134	0.0932449	-2.85414	0.00431537	0.0170882
C4K02_0426	499.021	-0.359502	0.125991	-2.8534	0.00432547	0.0171167
C4K02_4023	18941.6	0.12752	0.0447233	2.85132	0.00435382	0.0172174
C4K02_5066	408.188	-0.338829	0.11886	-2.85066	0.0043629	0.0172418
C4K02_2288	1292.6	0.222367	0.0780564	2.8488	0.00438844	0.0173311
C4K02_0755	1296.78	-0.19831	0.0696183	-2.84853	0.00439215	0.0173342
C4K02_3067	3711.71	-0.28397	0.0997014	-2.8482	0.00439668	0.0173405
C4K02_1222	10872.8	0.30654	0.107643	2.84775	0.00440289	0.0173534
C4K02_0276	1771.01	-0.184326	0.0647751	-2.84564	0.00443227	0.0174357
C4K02_0823	1234.46	0.24557	0.0862851	2.84603	0.00442683	0.0174357
C4K02_4430	2247.58	-0.175153	0.061552	-2.84561	0.0044326	0.0174357
C4K02_1388	2004.68	0.219303	0.0772137	2.84021	0.0045084	0.0177198
C4K02_3276	2226.8	0.153553	0.0540714	2.83983	0.00451382	0.0177198
C4K02_4784	5336.9	-0.506098	0.178214	-2.83983	0.00451381	0.0177198
C4K02_2351	875.834	-0.287315	0.101223	-2.83843	0.00453357	0.0177856
C4K02_1685	1528.11	-0.197009	0.0694274	-2.83762	0.00454512	0.017819
C4K02_4014	3220.18	-0.202158	0.0712714	-2.83646	0.00456173	0.0178723
C4K02_0105	1494.85	0.254103	0.0896259	2.83516	0.00458034	0.0179334
C4K02_5656	7297.65	0.192291	0.0678312	2.83484	0.0045848	0.0179389
C4K02_1544	4878.47	-0.655331	0.231242	-2.83396	0.00459751	0.0179768
C4K02_0886	950.522	-0.250665	0.0885376	-2.83117	0.00463776	0.0181102
C4K02_3053	544.118	-0.341296	0.120543	-2.83133	0.0046355	0.0181102
C4K02_4093	692.949	-0.318672	0.112587	-2.83045	0.0046483	0.0181394
C4K02_1229	4284.66	-0.186931	0.0660774	-2.82897	0.00466977	0.0182112
C4K02_4144	322.354	0.457689	0.161814	2.82848	0.00467691	0.018227
C4K02_1292	2632.73	0.188517	0.0666634	2.82789	0.00468564	0.018249
C4K02_4531	12433	-0.234646	0.0831153	-2.82314	0.00475555	0.0185091
C4K02_2341	1515.48	0.210583	0.0746154	2.82224	0.00476892	0.0185489
C4K02_4592	87.6677	-0.528129	0.187162	-2.82178	0.00477575	0.0185633
C4K02_1599	4146.32	0.203595	0.0721732	2.82092	0.00478858	0.0185887
C4K02_5865	1056.63	0.230783	0.0818062	2.82109	0.00478611	0.0185887
C4K02_2608	1100.95	0.287939	0.102085	2.82058	0.00479363	0.0185961
C4K02_5235	180.527	-0.44461	0.157905	-2.81567	0.00486756	0.0188706
C4K02_1991	1296.73	0.248932	0.0885019	2.81273	0.00491226	0.0190314
C4K02_4613	31974.8	-0.122793	0.0436681	-2.81197	0.00492389	0.019064
C4K02_2571	7162.99	0.193944	0.0689934	2.81105	0.00493805	0.0190997
C4K02_3297	585.326	0.295246	0.105035	2.81095	0.00493959	0.0190997
C4K02_4467	7782.37	-0.166716	0.0593603	-2.80854	0.00497664	0.0192305
C4K02_2802	1461.16	-0.199194	0.0709403	-2.80791	0.00498639	0.0192555
C4K02_5278	3912.63	-0.253611	0.0904654	-2.80341	0.00505657	0.0195138
C4K02_2023	329.114	0.341855	0.122001	2.80206	0.00507779	0.0195702
C4K02_4218	735.221	-0.266964	0.0952707	-2.80217	0.00507604	0.0195702
C4K02_3193	359.382	-0.386721	0.138068	-2.80095	0.00509526	0.0196247
C4K02_4830	9362.17	0.255723	0.0913262	2.8001	0.00510866	0.0196635
C4K02_1565	359.568	-0.288315	0.102991	-2.7994	0.00511972	0.0196906
C4K02_3940	675.842	-0.282293	0.100846	-2.79924	0.00512234	0.0196906
C4K02_5781	3430.27	0.1395	0.0498622	2.7977	0.00514674	0.0197715
C4K02_3215	768.551	0.352279	0.126	2.79588	0.00517588	0.0198705
C4K02_1808	6721.9	-0.173219	0.0619612	-2.79561	0.00518022	0.0198743
C4K02_2937	752.328	0.29479	0.105457	2.79536	0.00518414	0.0198765
C4K02_3348	1979.92	0.391518	0.140078	2.79499	0.00519006	0.0198862
C4K02_2099	682.402	-0.28164	0.100824	-2.79338	0.00521602	0.0199728
C4K02_5206	11693.1	0.111043	0.0398024	2.78985	0.00527332	0.0201792
C4K02_0754	1594.96	-0.227541	0.0815914	-2.78878	0.00529064	0.0202323
C4K02_4285	10104.9	-0.264103	0.0947125	-2.78847	0.00529573	0.0202387
C4K02_5614	877.109	-0.251341	0.0901434	-2.78824	0.00529955	0.0202402
C4K02_4399	5516.84	-0.193905	0.0695545	-2.78782	0.00530643	0.0202535
C4K02_3621	354.026	0.449671	0.161469	2.78488	0.00535484	0.020425
C4K02_2677	3421.98	0.159909	0.0574359	2.78412	0.00536724	0.0204591
C4K02_3090	1447.28	0.203582	0.0731356	2.78363	0.00537544	0.0204772
C4K02_3479	7707.51	0.125797	0.0452441	2.78041	0.00542899	0.0206679
C4K02_1018	4388.57	-0.145534	0.0524591	-2.77423	0.00553323	0.0210377
C4K02_1881	136337	0.162766	0.0586665	2.77443	0.00552989	0.0210377
C4K02_1806	192.766	-0.504591	0.181918	-2.77372	0.00554186	0.0210569
C4K02_1158	820.32	-0.252389	0.0910946	-2.77063	0.00559483	0.0212446
C4K02_4272	12488.2	-0.192174	0.0695472	-2.76322	0.00572344	0.0217113
C4K02_4546	800.728	-0.259955	0.0940801	-2.76312	0.0057251	0.0217113
C4K02_0600	19575.6	-0.112554	0.040746	-2.76233	0.00573901	0.0217502
C4K02_0813	2255.41	0.169039	0.061211	2.76158	0.00575218	0.0217861
C4K02_2573	3436.71	-0.167381	0.0606795	-2.75844	0.00580783	0.0219687
C4K02_4529	947.484	0.215126	0.077988	2.75845	0.0058076	0.0219687
C4K02_0816	4488.04	0.191194	0.0694345	2.75359	0.00589457	0.0222826
C4K02_5800	1237.63	0.205532	0.0747036	2.7513	0.00593586	0.0224244
C4K02_0537	12632.4	0.163149	0.0593176	2.75043	0.00595166	0.0224697
C4K02_4325	1118.15	-0.208458	0.0758027	-2.75001	0.00595936	0.0224844
C4K02_1475	242.925	-0.362708	0.131915	-2.74956	0.00596758	0.0225011
C4K02_1335	1247.17	-0.222277	0.0808638	-2.74878	0.00598175	0.0225258
C4K02_5177	1565.35	0.220205	0.0801051	2.74896	0.00597856	0.0225258
C4K02_4226	4112.48	-0.188389	0.0685579	-2.74789	0.0059981	0.022573
C4K02_2861	3376.02	0.158029	0.0575431	2.74627	0.00602764	0.0226698
C4K02_2124	207.451	-0.482829	0.175833	-2.74595	0.00603366	0.022678
C4K02_3766	843.507	0.280499	0.102168	2.74546	0.00604259	0.0226971
C4K02_3507	603.607	-0.320575	0.116816	-2.74428	0.00606441	0.0227646
C4K02_4493	1674.31	-0.18144	0.0661425	-2.74317	0.00608495	0.0228161
C4K02_5161	117695	0.12268	0.0447227	2.74312	0.00608584	0.0228161
C4K02_2355	5580.77	-0.604449	0.220514	-2.74109	0.00612355	0.022943
C4K02_1958	7063.13	-0.238857	0.0871674	-2.74021	0.00614001	0.0229901
C4K02_3706	975.209	0.279709	0.102097	2.73963	0.00615087	0.0230162
C4K02_3374	570.748	-0.270609	0.0988147	-2.73856	0.00617097	0.0230768
C4K02_5247	306.635	-0.440523	0.160895	-2.73796	0.00618223	0.0231043
C4K02_5653	382.449	0.308247	0.112713	2.73479	0.00624205	0.0233131
C4K02_3486	14906	0.153165	0.0560132	2.73445	0.0062485	0.0233225
C4K02_4470	3245.08	-0.173113	0.063321	-2.7339	0.00625891	0.0233466
C4K02_3178	1604.87	0.24586	0.0900305	2.73085	0.00631716	0.023549
C4K02_4020	1737.1	0.22685	0.083149	2.72824	0.00636731	0.0237061
C4K02_4056	531.431	0.331883	0.121642	2.72836	0.00636492	0.0237061
C4K02_1548	761.453	-0.303049	0.111087	-2.72803	0.00637145	0.0237066
C4K02_2664	958.591	0.343124	0.125791	2.72774	0.00637704	0.0237125
C4K02_5380	1081.42	0.222232	0.0815103	2.72643	0.00640232	0.0237915
C4K02_0414	503.518	-0.384175	0.140993	-2.72477	0.00643458	0.0238964
C4K02_3879	568.598	-0.301076	0.110553	-2.72337	0.006462	0.0239832
C4K02_2086	1123.88	-0.231168	0.0849447	-2.72139	0.00650079	0.0240857
C4K02_4025	810.537	0.225053	0.0826922	2.72157	0.00649724	0.0240857
C4K02_5760	659.852	-0.217022	0.0797483	-2.72134	0.00650182	0.0240857
C4K02_0020	15017.1	0.228371	0.0839569	2.7201	0.00652621	0.0241609
C4K02_1421	1119.41	-0.264887	0.0974005	-2.71956	0.00653684	0.0241851
C4K02_0783	474.044	-0.340948	0.125395	-2.71899	0.00654815	0.0242118
C4K02_3963	3127.82	-0.308639	0.113674	-2.71513	0.00662502	0.0244807
C4K02_2154	1047.69	0.289491	0.106657	2.71422	0.00664316	0.0245324
C4K02_0079	9239.4	0.156588	0.0577186	2.71296	0.00666858	0.0246109
C4K02_1568	1099.78	0.183426	0.0676373	2.7119	0.00668985	0.024674
C4K02_0629	1358.86	-0.23011	0.08488	-2.711	0.0067081	0.0247259
C4K02_1905	903.115	0.33693	0.124348	2.70958	0.00673681	0.0248013
C4K02_4366	2271.04	-0.173211	0.0639253	-2.70958	0.00673692	0.0248013
C4K02_0378	8873.82	0.143405	0.0529308	2.70929	0.00674277	0.0248074
C4K02_3795	2376.78	0.193239	0.0713494	2.70835	0.00676183	0.024853
C4K02_4472	6889.21	-0.13437	0.0496149	-2.70827	0.00676357	0.024853
C4K02_2029	194.245	-0.449873	0.166163	-2.70742	0.00678092	0.0249013
C4K02_5085	24526.8	0.10221	0.0377682	2.70626	0.00680464	0.0249729
C4K02_3627	646.442	0.284625	0.105259	2.70404	0.00685025	0.0251247
C4K02_0430	1321.92	0.202758	0.0750302	2.70235	0.00688506	0.0252367
C4K02_1771	157583	0.255702	0.0946774	2.70077	0.00691796	0.0253267
C4K02_3335	1198.57	0.238286	0.0882293	2.70076	0.00691817	0.0253267
C4K02_3371	154.436	-0.421886	0.156397	-2.69753	0.00698561	0.0255577
C4K02_2925	750.453	-0.252788	0.0937508	-2.69639	0.00700963	0.0256298
C4K02_0267	2595.12	-0.205959	0.0764114	-2.6954	0.00703048	0.0256743
C4K02_0830	2593.82	0.186159	0.0690637	2.69547	0.00702886	0.0256743
C4K02_5458	940.642	0.180335	0.0669579	2.69327	0.00707558	0.025823
C4K02_5476	2903.01	0.196823	0.0732093	2.6885	0.00717745	0.0261787
C4K02_3806	1405.31	-0.202843	0.0754896	-2.68703	0.00720894	0.0262773
C4K02_5833	1494.21	-0.220763	0.082175	-2.68649	0.00722065	0.0263038
C4K02_5616	3253.2	0.195929	0.0729652	2.68523	0.00724791	0.0263869
C4K02_5479	5491.9	-0.177165	0.0659935	-2.68458	0.007262	0.0264219
C4K02_4082	513.731	-0.280084	0.104353	-2.684	0.00727479	0.0264522
C4K02_4374	231.014	-0.40875	0.152336	-2.68322	0.00729178	0.0264976
C4K02_0366	8873.85	0.146965	0.0548357	2.6801	0.00736002	0.0267292
C4K02_2919	439.873	-0.296597	0.110685	-2.67965	0.00736983	0.0267484
C4K02_0221	1266.46	-0.219335	0.0820106	-2.67447	0.00748473	0.0271488
C4K02_5032	9565.04	-0.150966	0.0564692	-2.67341	0.00750836	0.0272178
C4K02_1074	3662.21	-0.192368	0.0720068	-2.67153	0.00755068	0.0273545
C4K02_1972	472.633	-0.389952	0.146026	-2.67044	0.00757528	0.027416
C4K02_3668	105.796	-0.64431	0.241282	-2.67036	0.00757694	0.027416
C4K02_4406	1750.05	0.197211	0.0738752	2.66951	0.0075962	0.0274689
C4K02_2253	345.061	-0.387565	0.145315	-2.66707	0.00765154	0.0276475
C4K02_4190	1055.45	-0.202195	0.0758158	-2.66692	0.00765492	0.0276475
C4K02_4181	4673.85	-0.485652	0.182183	-2.66574	0.00768195	0.0277282
C4K02_2143	139.87	-0.439998	0.165204	-2.66336	0.00773652	0.0279081
C4K02_1656	13128.9	0.111337	0.0418101	2.66293	0.00774644	0.0279098
C4K02_4709	5809.29	0.133952	0.050302	2.66295	0.00774595	0.0279098
C4K02_2725	577.804	-0.29338	0.110212	-2.66197	0.00776853	0.0279724
C4K02_0931	758.893	0.308872	0.116236	2.65729	0.00787708	0.028346
C4K02_2546	6761.55	-0.213421	0.0803334	-2.65669	0.00789114	0.0283793
C4K02_5492	6556.75	0.164272	0.061853	2.65585	0.00791091	0.0284331
C4K02_3780	6018.02	-0.151246	0.0569626	-2.65519	0.00792643	0.0284716
C4K02_5782	3304.85	0.174827	0.0658607	2.6545	0.00794259	0.0285123
C4K02_5263	3297.67	0.142965	0.0538662	2.65408	0.0079526	0.028531
C4K02_2182	242.523	0.393085	0.148178	2.6528	0.0079828	0.028622
C4K02_0571	19831.5	-0.0991165	0.037383	-2.65138	0.00801637	0.0287249
C4K02_2445	746.12	-0.298656	0.112688	-2.65029	0.00804221	0.0288001
C4K02_1375	24520.5	0.0959838	0.0362547	2.64749	0.00810929	0.0290227
C4K02_0749	3151.04	-0.250584	0.0946694	-2.64694	0.00812245	0.0290522
C4K02_2545	6207.99	-0.165447	0.062568	-2.64428	0.00818659	0.029264
C4K02_0065	4936.83	-0.181088	0.0684945	-2.64383	0.00819744	0.0292686
C4K02_3971	2537.39	-0.195307	0.0738731	-2.64381	0.00819777	0.0292686
C4K02_3608	1535.77	-0.272321	0.103019	-2.64341	0.00820749	0.0292856
C4K02_4182	3308.37	-0.534782	0.202364	-2.64267	0.00822547	0.029332
C4K02_0164	1372.89	0.16463	0.0624568	2.63591	0.00839128	0.0298929
C4K02_1268	501.352	-0.286878	0.108837	-2.63584	0.00839284	0.0298929
C4K02_5489	1821.29	-0.202143	0.076696	-2.63564	0.00839799	0.0298932
C4K02_5755	7591.56	-0.146485	0.0555834	-2.6354	0.0084037	0.0298955
C4K02_4283	27788	-0.204426	0.0776308	-2.63331	0.00845577	0.0300627
C4K02_4764	1645.01	0.168679	0.0641162	2.63083	0.00851759	0.0302643
C4K02_5331	522.156	0.411679	0.1566	2.62886	0.00856726	0.0304225
C4K02_2660	7638.63	0.269265	0.102566	2.62529	0.00865743	0.0307243
C4K02_0055	851.822	-0.240022	0.0914378	-2.62498	0.00866551	0.0307345
C4K02_1832	2002.02	0.236202	0.0899971	2.62455	0.00867645	0.0307549
C4K02_0073	1978.35	0.271054	0.10335	2.62269	0.00872385	0.0309044
C4K02_3050	1546	-0.169355	0.0646101	-2.62118	0.00876253	0.0310021
C4K02_4465	10108.8	-0.111547	0.0425578	-2.62106	0.0087657	0.0310021
C4K02_5014	4921.78	0.180604	0.0689063	2.621	0.00876716	0.0310021
C4K02_4444	7668.47	0.230847	0.0880957	2.62041	0.0087825	0.0310378
C4K02_1385	1952.74	0.173799	0.0664721	2.61462	0.00893267	0.0315474
C4K02_2999	1570.7	-0.220366	0.0842881	-2.61444	0.00893737	0.0315474
C4K02_3855	707.991	-0.26381	0.100985	-2.61238	0.00899145	0.0317194
C4K02_1121	732.862	-0.264592	0.101407	-2.6092	0.00907554	0.031997
C4K02_0620	318.818	0.35281	0.135426	2.60518	0.00918258	0.0323551
C4K02_1566	1197.44	-0.228504	0.0877556	-2.60387	0.0092177	0.0324595
C4K02_5098	3071.17	-0.179666	0.0690175	-2.6032	0.00923574	0.0325037
C4K02_0456	2693.18	0.156579	0.0601537	2.60298	0.00924181	0.0325057
C4K02_0372	335.396	-0.358758	0.137901	-2.60156	0.00928005	0.0326014
C4K02_5446	1185.68	-0.198045	0.0761234	-2.60163	0.00927809	0.0326014
C4K02_4336	759.336	-0.229853	0.0883725	-2.60095	0.00929655	0.03264
C4K02_0716	884.775	-0.239248	0.0920268	-2.59976	0.0093289	0.0327341
C4K02_3955	12396.2	-0.109818	0.0422846	-2.59711	0.00940116	0.0329682
C4K02_3253	17132.6	-0.505556	0.194717	-2.59637	0.00942158	0.0330202
C4K02_1976	330.781	-0.424639	0.163615	-2.59536	0.0094492	0.0330866
C4K02_3698	117.361	-0.540777	0.208387	-2.59507	0.0094573	0.0330866
C4K02_4796	54324	0.160334	0.0617823	2.59515	0.0094551	0.0330866
C4K02_5549	3084.51	0.177164	0.0682875	2.59438	0.00947611	0.0331328
C4K02_1729	176.566	0.411119	0.158599	2.5922	0.00953642	0.033324
C4K02_3141	20956	-0.24698	0.0953378	-2.59057	0.00958158	0.033462
C4K02_4808	2579.88	-0.191782	0.0740823	-2.58877	0.00963208	0.0336185
C4K02_2376	602.33	-0.24558	0.0949382	-2.58674	0.00968889	0.0337969
C4K02_0490	452.514	0.282372	0.109225	2.58523	0.00973138	0.0338863
C4K02_1757	488.814	-0.327525	0.126691	-2.58522	0.00973173	0.0338863
C4K02_2426	207.932	-0.459489	0.177733	-2.58528	0.00972997	0.0338863
C4K02_3756	212.615	-0.357115	0.138194	-2.58416	0.00976157	0.0339703
C4K02_4085	1278.81	-0.218583	0.0846946	-2.58083	0.00985624	0.0342594
C4K02_5079	3809.18	-0.172356	0.0667827	-2.58085	0.00985565	0.0342594
C4K02_0064	758.154	-0.228885	0.0886952	-2.58058	0.00986355	0.0342647
C4K02_4683	9400.24	0.153011	0.0593775	2.57691	0.00996869	0.0346096
C4K02_5859	829.882	-0.250191	0.0971033	-2.57654	0.00997947	0.0346267
C4K02_5588	3957.83	0.177577	0.0689355	2.57599	0.00999525	0.0346611
C4K02_3572	464.286	-0.308988	0.120105	-2.57266	0.010092	0.034976
C4K02_1474	168.621	-0.386327	0.150216	-2.57181	0.0101169	0.035042
C4K02_0646	178.336	0.408072	0.158705	2.57126	0.010133	0.0350771
C4K02_5675	4892.93	0.1467	0.0570885	2.5697	0.0101788	0.035215
C4K02_1363	6954.11	0.179226	0.0698336	2.56648	0.0102738	0.0355228
C4K02_5427	1397.27	-0.175527	0.068429	-2.5651	0.0103147	0.0356435
C4K02_4886	1486.31	-0.214262	0.0835624	-2.56409	0.0103446	0.0357259
C4K02_0982	5597.2	0.126572	0.0493811	2.56317	0.0103722	0.0357988
C4K02_5230	861.173	0.237632	0.092717	2.56298	0.0103778	0.0357988
C4K02_3925	330.077	0.376287	0.146928	2.56103	0.0104361	0.0359791
C4K02_2159	424.179	0.358322	0.139981	2.55979	0.0104736	0.0360873
C4K02_2211	1157.92	-0.260826	0.101937	-2.5587	0.0105065	0.0361794
C4K02_2427	764.096	-0.277944	0.108722	-2.55647	0.0105741	0.0363913
C4K02_0499	1522.2	-0.203115	0.0795066	-2.55469	0.0106282	0.0365559
C4K02_2990	405.804	-0.299895	0.11743	-2.55382	0.0106548	0.0366263
C4K02_5185	6055.09	-0.128533	0.0503418	-2.55321	0.0106735	0.0366693
C4K02_4201	6526.41	0.133876	0.0525477	2.54771	0.0108433	0.037231
C4K02_0744	1651.06	0.24481	0.0961078	2.54725	0.0108576	0.0372585
C4K02_0089	3637.46	0.177508	0.0697158	2.54617	0.0108912	0.0373521
C4K02_4660	732.093	-0.210131	0.0825491	-2.54552	0.0109114	0.0373996
C4K02_3822	1094.96	0.288293	0.113349	2.54341	0.0109775	0.0376046
C4K02_4815	451.261	0.292141	0.114936	2.54178	0.0110289	0.0377586
C4K02_4313	3075.43	-0.151994	0.059828	-2.54052	0.0110687	0.0378729
C4K02_0775	347.184	-0.29639	0.116785	-2.5379	0.0111519	0.0381136
C4K02_3028	1173.28	-0.204266	0.0804821	-2.53803	0.011148	0.0381136
C4K02_0468	10965.9	0.117913	0.0464694	2.53742	0.0111671	0.0381436
C4K02_5680	1571.34	0.286422	0.112909	2.53675	0.0111886	0.0381948
C4K02_3063	162.001	-0.481821	0.190014	-2.53572	0.0112216	0.0382854
C4K02_1659	105.336	0.451574	0.178195	2.53416	0.0112718	0.0384347
C4K02_0003	4491.35	0.134791	0.0532009	2.53362	0.0112891	0.0384713
C4K02_2852	1768.35	0.296993	0.117346	2.53092	0.0113763	0.0387461
C4K02_2616	11491.2	-0.274169	0.108367	-2.53	0.0114062	0.0388258
C4K02_0482	1454.39	0.167945	0.0664023	2.5292	0.0114322	0.0388917
C4K02_2780	727.157	-0.273355	0.108108	-2.52855	0.0114535	0.038942
C4K02_4198	900.023	0.244223	0.0965987	2.52822	0.0114644	0.0389564
C4K02_4284	10502.4	-0.18718	0.0740499	-2.52776	0.0114794	0.0389852
C4K02_0172	177.713	-0.423632	0.167623	-2.52729	0.0114946	0.0390143
C4K02_5196	5848.96	0.120685	0.0477604	2.52688	0.0115082	0.0390381
C4K02_2513	24880.6	-0.089467	0.035441	-2.52439	0.0115899	0.0392927
C4K02_2402	1153.91	-0.205101	0.0812728	-2.52362	0.0116155	0.039357
C4K02_3252	20823.5	-0.496575	0.196823	-2.52295	0.0116375	0.0394088
C4K02_2262	828.809	0.235654	0.0934159	2.52264	0.0116479	0.0394127
C4K02_5806	7318.19	-0.108839	0.0431469	-2.52251	0.0116519	0.0394127
C4K02_0777	304.581	-0.31261	0.124014	-2.52076	0.0117103	0.0395874
C4K02_3844	1763.88	0.175305	0.0696369	2.51741	0.0118221	0.0399427
C4K02_0675	2468.73	0.166005	0.0659661	2.51652	0.011852	0.0400207
C4K02_4539	441.601	0.330117	0.131201	2.51611	0.0118657	0.0400224
C4K02_4811	257.352	0.431073	0.171326	2.5161	0.011866	0.0400224
C4K02_3542	912.759	0.246414	0.0979735	2.51511	0.0118996	0.0401128
C4K02_0835	1195.41	0.217036	0.0863722	2.5128	0.0119776	0.0403299
C4K02_3437	1279.18	0.239062	0.0951362	2.51284	0.0119763	0.0403299
C4K02_0753	1294.08	-0.211839	0.0843149	-2.51247	0.0119889	0.0403447
C4K02_3272	218.693	0.397604	0.158296	2.51177	0.0120126	0.0404017
C4K02_4776	492.459	-0.294478	0.117314	-2.51017	0.0120672	0.0405624
C4K02_5248	1564.54	-0.17581	0.0700817	-2.50865	0.0121193	0.0407144
C4K02_1098	758.368	-0.222837	0.0888669	-2.50754	0.0121576	0.0408198
C4K02_0972	5756.28	0.169253	0.0675058	2.50723	0.0121681	0.040832
C4K02_3084	954.16	-0.270179	0.107796	-2.5064	0.0121966	0.0409044
C4K02_5414	422.912	0.326657	0.130357	2.50586	0.0122154	0.0409442
C4K02_0761	599.038	-0.274429	0.109834	-2.49858	0.0124692	0.0417711
C4K02_3035	8176.25	-0.430908	0.172504	-2.49796	0.0124909	0.0418202
C4K02_5494	1465.49	0.20429	0.0817935	2.49763	0.0125027	0.041836
C4K02_4960	369.309	-0.303361	0.121496	-2.49688	0.0125291	0.0419006
C4K02_3388	120.494	-0.524825	0.210286	-2.49577	0.0125683	0.042008
C4K02_2074	2376.11	-0.183116	0.0734191	-2.49412	0.012627	0.0421804
C4K02_1998	1097.63	-0.235871	0.0946128	-2.49301	0.0126665	0.0422883
C4K02_2791	1358.25	-0.259426	0.104126	-2.49147	0.0127216	0.0424485
C4K02_4626	1560	-0.195653	0.0786057	-2.48905	0.0128086	0.0426924
C4K02_4995	3133.79	0.202802	0.0814784	2.48903	0.0128092	0.0426924
C4K02_4515	8522.57	0.181121	0.0728251	2.48707	0.01288	0.0429042
C4K02_1499	423.196	-0.301888	0.121464	-2.48541	0.0129402	0.0430563
C4K02_4619	27736.2	-0.128364	0.0516452	-2.48549	0.0129374	0.0430563
C4K02_1389	17782.1	-0.115082	0.0463342	-2.48373	0.0130014	0.0431872
C4K02_1721	10818.4	0.135771	0.0546627	2.48379	0.0129992	0.0431872
C4K02_4244	7981.18	-0.133561	0.0537699	-2.48393	0.012994	0.0431872
C4K02_4918	585.998	0.257215	0.103609	2.48254	0.0130448	0.0433069
C4K02_0462	324.668	0.281538	0.113594	2.47846	0.013195	0.043781
C4K02_2873	1946.33	-0.181213	0.0731921	-2.47585	0.0132918	0.0440776
C4K02_1892	1904.87	0.174764	0.0706054	2.47522	0.0133155	0.0441314
C4K02_0879	2381.94	-0.205682	0.0832029	-2.47205	0.0134339	0.044499
C4K02_3470	1435.21	0.153419	0.0620781	2.47139	0.0134591	0.0445573
C4K02_3746	257.577	-0.415119	0.168282	-2.46681	0.0136323	0.0450806
C4K02_4551	3106.35	0.175592	0.0711819	2.46681	0.0136324	0.0450806
C4K02_2710	1330.92	-0.195299	0.0791793	-2.46655	0.0136424	0.0450884
C4K02_0644	197.319	0.435824	0.176733	2.466	0.0136631	0.0451065
C4K02_4793	1711.87	0.209193	0.084825	2.46617	0.0136566	0.0451065
C4K02_0694	867.955	-0.265523	0.107686	-2.46572	0.0136737	0.0451164
C4K02_1500	317.112	-0.308208	0.125267	-2.46041	0.0138777	0.0457639
C4K02_4940	729.613	-0.232401	0.0944914	-2.45949	0.0139134	0.0458561
C4K02_4423	15684.2	-0.40722	0.165691	-2.45772	0.0139824	0.0460327
C4K02_5431	2440.77	-0.124595	0.0506955	-2.45771	0.0139826	0.0460327
C4K02_5016	1646.95	0.219585	0.0893946	2.45636	0.0140353	0.0461805
C4K02_4249	1101.02	-0.233107	0.0949309	-2.45555	0.014067	0.0462591
C4K02_5169	1560.27	0.195015	0.0794729	2.45385	0.0141335	0.0464519
C4K02_2617	14098.9	-0.428405	0.174625	-2.45329	0.0141556	0.0464731
C4K02_2995	1350.7	-0.209574	0.0854251	-2.4533	0.0141551	0.0464731
C4K02_0125	1029.06	-0.271561	0.110734	-2.45238	0.0141915	0.0465264
C4K02_0941	692.739	0.241005	0.098278	2.45228	0.0141954	0.0465264
C4K02_5719	7102.13	0.131636	0.0536742	2.4525	0.0141868	0.0465264
C4K02_1825	1726.31	0.149248	0.0609038	2.45056	0.0142635	0.0467237
C4K02_4637	902.493	-0.209831	0.0857373	-2.44737	0.0143902	0.0471126
C4K02_3778	33.2086	-0.826903	0.337952	-2.44681	0.0144127	0.0471603
C4K02_4102	5144.05	-0.160386	0.0655777	-2.44574	0.0144554	0.0472738
C4K02_5767	9318.63	-0.107768	0.0440725	-2.44525	0.014475	0.0473117
C4K02_2363	206.163	0.426614	0.174575	2.44374	0.014536	0.0474847
C4K02_2116	4554.27	-0.130454	0.0534215	-2.44198	0.0146071	0.0476644
C4K02_5590	1370.86	0.197158	0.0807368	2.44199	0.0146067	0.0476644
C4K02_3581	198.527	-0.410672	0.168318	-2.43986	0.0146931	0.0479187
C4K02_5672	424.619	0.303412	0.1244	2.43901	0.0147278	0.0480052
C4K02_5575	49852.2	-0.135355	0.0555393	-2.43711	0.0148052	0.048231
C4K02_4759	658.533	0.310942	0.127597	2.43691	0.0148133	0.048231
C4K02_5114	1486.56	0.161117	0.0661575	2.43536	0.0148771	0.0484118
C4K02_2374	81.7832	0.757439	0.311103	2.43469	0.0149046	0.0484747
C4K02_2287	3805.17	0.170253	0.0699778	2.43295	0.0149764	0.0486814
C4K02_5725	9544.92	-0.162747	0.0670229	-2.42824	0.0151724	0.0492916
C4K02_1259	1263.03	-0.162561	0.0670177	-2.42564	0.0152815	0.0496187
C4K02_3744	200.585	0.651922	0.269007	2.42344	0.0153743	0.0498928
C4K02_3609	278.251	-0.365035	0.150731	-2.42177	0.0154453	0.0500956
C4K02_1386	2819.86	0.162247	0.0671065	2.41775	0.0156169	0.0506243
C4K02_0082	897.393	-0.357181	0.147869	-2.41553	0.0157122	0.0509055
C4K02_4326	308.051	-0.295732	0.122466	-2.4148	0.0157438	0.05098
C4K02_4221	4281.41	0.107477	0.0445534	2.41231	0.0158517	0.0513011
C4K02_5565	2423.39	0.146572	0.0607956	2.41091	0.015913	0.0514714
C4K02_4766	1421.29	0.166865	0.0692276	2.41038	0.0159359	0.0515173
C4K02_4862	2367.11	0.188008	0.0780223	2.40967	0.0159668	0.0515891
C4K02_4041	53.4622	-0.648254	0.269138	-2.40863	0.0160125	0.0517085
C4K02_2648	153.538	-0.4872	0.202293	-2.40839	0.0160229	0.0517139
C4K02_3079	5347.06	-0.309474	0.128529	-2.4078	0.0160488	0.051769
C4K02_2570	7006.23	0.248084	0.103146	2.40517	0.0161648	0.0521151
C4K02_1836	259.097	-0.376203	0.156533	-2.40335	0.0162457	0.0523425
C4K02_3635	700.92	-0.279341	0.116238	-2.40318	0.0162531	0.0523425
C4K02_5173	3766.28	-0.139957	0.0583004	-2.40062	0.0163675	0.0526822
C4K02_3036	17610	-0.459732	0.191552	-2.40003	0.0163937	0.0527379
C4K02_2347	367.401	-0.275932	0.114994	-2.39954	0.0164157	0.05278
C4K02_0119	3281.63	-0.136019	0.0567039	-2.39876	0.0164507	0.0528637
C4K02_2130	358.067	0.348646	0.145373	2.39828	0.0164722	0.0529042
C4K02_2229	754.483	-0.237246	0.099002	-2.39638	0.0165579	0.0531507
C4K02_0746	2954.08	0.198222	0.0827389	2.39575	0.0165862	0.0531693
C4K02_1906	2526.41	0.150644	0.0628739	2.39598	0.0165762	0.0531693
C4K02_4557	7401.37	-0.127506	0.0532239	-2.39566	0.0165907	0.0531693
C4K02_2005	3275.95	-0.194074	0.0810474	-2.39457	0.0166397	0.0532976
C4K02_0955	5063.3	-0.119948	0.0500975	-2.39429	0.0166527	0.0533101
C4K02_0853	3006.91	0.323387	0.135112	2.39347	0.0166898	0.0533907
C4K02_3848	180.981	0.440247	0.183947	2.39334	0.0166959	0.0533907
C4K02_4962	3381.74	0.116135	0.048561	2.39152	0.0167788	0.0536269
C4K02_1239	6649.18	0.148711	0.0622393	2.38934	0.0168787	0.0538879
C4K02_2644	1430.49	0.193181	0.0808503	2.38937	0.0168774	0.0538879
C4K02_1660	2585.29	0.186887	0.0782289	2.38898	0.0168953	0.0539119
C4K02_2841	3685.44	-0.310092	0.129814	-2.38873	0.0169065	0.0539186
C4K02_2806	732.117	-0.238314	0.0997996	-2.38793	0.0169438	0.0540083
C4K02_2782	1396.3	-0.266017	0.111423	-2.38745	0.0169659	0.0540498
C4K02_1624	3578.62	0.200141	0.0838473	2.38697	0.0169877	0.05409
C4K02_3438	1491.55	0.21199	0.08897	2.38271	0.0171856	0.0546908
C4K02_1214	2334.55	-0.152385	0.0640316	-2.37984	0.0173204	0.0550899
C4K02_5049	241.796	-0.380084	0.159829	-2.37806	0.0174041	0.0553264
C4K02_5576	10903.6	-0.150798	0.063438	-2.37708	0.0174501	0.0554429
C4K02_0246	481.262	-0.195695	0.0823616	-2.37605	0.017499	0.0555684
C4K02_4265	262.154	-0.35586	0.149802	-2.37553	0.0175238	0.0556174
C4K02_1789	55.9999	0.718621	0.302686	2.37415	0.0175896	0.0557365
C4K02_3324	144192	-0.211266	0.0889804	-2.3743	0.0175821	0.0557365
C4K02_4376	2620.26	-0.158554	0.0667821	-2.37419	0.0175874	0.0557365
C4K02_2672	848.294	-0.19112	0.0805305	-2.37327	0.0176316	0.0558098
C4K02_3474	994.316	-0.240385	0.101286	-2.37331	0.0176293	0.0558098
C4K02_2311	182.143	-0.49813	0.209911	-2.37305	0.0176417	0.055812
C4K02_5078	164492	-0.176574	0.0744382	-2.37209	0.0176879	0.0559283
C4K02_5279	1305.84	-0.311634	0.131599	-2.36805	0.017882	0.0565116
C4K02_2438	5554.2	0.10975	0.0463619	2.36725	0.0179208	0.0565738
C4K02_2733	660.206	-0.229286	0.0968574	-2.36726	0.0179205	0.0565738
C4K02_2558	2292.41	-0.184169	0.0778129	-2.36682	0.0179418	0.0566101
C4K02_3892	1730.95	0.207226	0.0875786	2.36617	0.017973	0.0566781
C4K02_4108	11610.3	-0.118281	0.0500178	-2.36477	0.0180411	0.0568625
C4K02_1494	955.391	-0.228665	0.0967228	-2.36413	0.0180724	0.0569308
C4K02_3301	128.845	0.410251	0.173559	2.36376	0.0180907	0.0569582
C4K02_3322	6627.84	-0.131375	0.0555907	-2.36326	0.018115	0.0570043
C4K02_1211	17378.4	-0.138963	0.0588211	-2.36247	0.0181534	0.0570949
C4K02_4276	1295.89	-0.251701	0.106581	-2.3616	0.0181963	0.0571993
C4K02_3176	1099.48	-0.185837	0.078724	-2.36061	0.0182447	0.0573211
C4K02_1813	1244.33	0.213131	0.0903539	2.35885	0.0183319	0.0575643
C4K02_1726	843.409	0.195194	0.0827571	2.35864	0.018342	0.0575655
C4K02_5538	83.0327	-0.592008	0.251067	-2.35797	0.0183753	0.0576397
C4K02_4771	2579.03	0.200378	0.0850092	2.35713	0.0184168	0.0577391
C4K02_2194	1316.06	0.267651	0.113584	2.35642	0.0184522	0.0578195
C4K02_3433	248.65	0.447249	0.189878	2.35546	0.0184998	0.0579379
C4K02_1269	278.577	-0.336012	0.1427	-2.35467	0.018539	0.0580301
C4K02_5401	1149.5	0.198883	0.0845294	2.35283	0.0186312	0.0582877
C4K02_4212	2133.34	0.280706	0.119328	2.35239	0.018653	0.0583253
C4K02_0991	1488.95	0.205221	0.0872911	2.35099	0.0187233	0.058514
C4K02_4668	5659.61	0.234976	0.0999995	2.34977	0.0187849	0.0586755
C4K02_1556	9327.91	-0.164083	0.0698858	-2.34788	0.0188806	0.0589433
C4K02_1111	423.832	-0.265457	0.113106	-2.34696	0.018927	0.0590572
C4K02_2698	4558.24	0.214637	0.0916108	2.34292	0.0191333	0.0596692
C4K02_5591	1940.91	0.176809	0.0754829	2.34238	0.0191614	0.0597255
C4K02_2574	583.906	-0.252149	0.107662	-2.34204	0.0191788	0.0597481
C4K02_1587	411.306	-0.286086	0.122208	-2.34099	0.0192329	0.0598852
C4K02_0421	1415.51	-0.181385	0.077506	-2.34027	0.0192696	0.0599049
C4K02_0491	499.446	0.230788	0.09861	2.34041	0.0192627	0.0599049
C4K02_4373	124.664	-0.431819	0.184516	-2.34029	0.019269	0.0599049
C4K02_4414	894.81	0.232018	0.0991913	2.33909	0.0193307	0.0600632
C4K02_4007	602.318	-0.24438	0.104488	-2.33883	0.019344	0.060073
C4K02_1005	4859.54	0.0984801	0.0421526	2.33628	0.0194768	0.0604538
C4K02_4606	2142.99	-0.148817	0.0637129	-2.33575	0.0195044	0.0605078
C4K02_4411	13153.1	0.095458	0.0409487	2.33116	0.0197448	0.0612214
C4K02_1777	1398.28	-0.161022	0.0691154	-2.32975	0.0198194	0.0614205
C4K02_4648	1578.71	0.174927	0.0751059	2.32907	0.0198556	0.0615004
C4K02_0443	3712.2	-0.172578	0.0741043	-2.32886	0.0198667	0.0615025
C4K02_2031	279.977	-0.293965	0.126326	-2.32703	0.0199636	0.0617702
C4K02_1107	1288.84	-0.235575	0.10125	-2.32666	0.0199832	0.0617985
C4K02_1244	967.31	-0.256981	0.110525	-2.32509	0.0200673	0.0620262
C4K02_5445	2103.19	0.185645	0.079893	2.32367	0.0201429	0.0622275
C4K02_0447	1082.96	-0.198011	0.0852627	-2.32237	0.0202131	0.0623812
C4K02_5020	40718.1	0.144602	0.0622654	2.32236	0.0202138	0.0623812
C4K02_1792	1420.78	0.176692	0.0761391	2.32065	0.0203058	0.0625768
C4K02_2201	111.494	-0.421835	0.181779	-2.32059	0.0203089	0.0625768
C4K02_5068	1680.57	0.168565	0.0726288	2.32091	0.0202918	0.0625768
C4K02_4456	1232.78	-0.16156	0.0696269	-2.32036	0.0203213	0.0625824
C4K02_0766	1086	-0.173725	0.0749258	-2.31863	0.0204148	0.0628252
C4K02_1601	2273.73	0.168366	0.0726181	2.31851	0.0204214	0.0628252
C4K02_5917	19411.4	0.106856	0.0461	2.31792	0.0204537	0.0628919
C4K02_2011	321.517	0.35235	0.152058	2.3172	0.0204926	0.0629789
C4K02_2934	2741.5	0.209105	0.0902486	2.31699	0.0205043	0.0629819
C4K02_2212	4834.86	-0.150957	0.065177	-2.31611	0.0205524	0.063097
C4K02_1655	546.142	-0.211477	0.0913224	-2.31572	0.0205736	0.0631292
C4K02_0083	41567.2	-0.367862	0.158881	-2.31534	0.0205945	0.0631607
C4K02_0526	85.3126	-0.525443	0.22705	-2.31422	0.0206557	0.0633157
C4K02_3137	349.602	-0.24947	0.107826	-2.31363	0.0206882	0.0633823
C4K02_2039	389.814	0.342099	0.14793	2.31256	0.0207466	0.0635283
C4K02_5252	2005.47	0.189023	0.0817624	2.31185	0.0207857	0.0636153
C4K02_4847	13399.2	0.106839	0.0462281	2.31112	0.0208263	0.0637064
C4K02_0947	3422.46	0.119002	0.0514994	2.31074	0.0208474	0.063738
C4K02_4332	268.698	-0.332544	0.144028	-2.30889	0.0209499	0.0640185
C4K02_0937	11361.3	0.160177	0.0693918	2.3083	0.0209823	0.0640843
C4K02_5808	18527.2	0.12761	0.0553042	2.30741	0.0210318	0.0642023
C4K02_1202	306.532	-0.39379	0.17073	-2.3065	0.0210825	0.0643239
C4K02_2329	2056.59	-0.236043	0.102384	-2.30547	0.02114	0.0644661
C4K02_2915	1586.23	0.157713	0.0684237	2.30495	0.0211691	0.0645217
C4K02_4390	1959.64	-0.16364	0.0710359	-2.30362	0.0212438	0.0647159
C4K02_5745	1534.5	-0.157156	0.0682354	-2.30315	0.0212706	0.0647643
C4K02_0809	402.828	0.257858	0.111983	2.30265	0.0212983	0.0648153
C4K02_1973	1532.22	-0.262251	0.113914	-2.30219	0.0213246	0.0648619
C4K02_3514	497.312	0.312832	0.135932	2.30139	0.0213697	0.0649656
C4K02_2898	6710.81	0.229912	0.0999115	2.30115	0.021383	0.0649726
C4K02_0387	7006.21	0.102955	0.0447497	2.30068	0.0214099	0.0650211
C4K02_0712	4330.53	-0.218083	0.0948672	-2.29883	0.0215146	0.0653055
C4K02_3100	3298.09	-0.176236	0.0766892	-2.29806	0.0215585	0.0654052
C4K02_3494	4455.41	-0.295942	0.1288	-2.29769	0.0215793	0.0654348
C4K02_4867	10777.1	0.165124	0.0718751	2.29737	0.0215977	0.0654568
C4K02_3041	7845.25	-0.145416	0.0633135	-2.29676	0.0216324	0.0655286
C4K02_2615	608.309	-0.37102	0.161574	-2.29629	0.0216591	0.065576
C4K02_4842	4688.13	-0.163372	0.0712036	-2.29444	0.0217653	0.0658613
C4K02_5485	2360.7	-0.137672	0.0600073	-2.29426	0.0217756	0.0658613
C4K02_2626	572.833	-0.209937	0.0915554	-2.29301	0.0218476	0.0660452
C4K02_4078	126.864	-0.439134	0.191542	-2.29262	0.0218698	0.0660786
C4K02_0786	334.898	-0.326161	0.142442	-2.28978	0.022034	0.0665408
C4K02_5638	148.712	0.442269	0.193194	2.28925	0.0220647	0.0665994
C4K02_0814	3658.54	0.205343	0.0897234	2.28863	0.022101	0.0666536
C4K02_5093	217.201	-0.313566	0.137015	-2.28856	0.0221052	0.0666536
C4K02_2868	309.747	-0.327504	0.143148	-2.28787	0.022145	0.0667395
C4K02_2003	1390.82	-0.215403	0.0942007	-2.28664	0.0222168	0.0669219
C4K02_1739	1662.13	-0.327228	0.143139	-2.28609	0.0222489	0.0669844
C4K02_3791	248.784	-0.361137	0.158018	-2.28542	0.0222883	0.0670689
C4K02_1414	4683.25	-0.142495	0.0623609	-2.28501	0.0223123	0.067107
C4K02_0720	2475.33	0.140054	0.0613222	2.28391	0.0223768	0.0671644
C4K02_1009	2240.85	-0.167869	0.073495	-2.28408	0.0223666	0.0671644
C4K02_2129	149.97	-0.403996	0.17688	-2.28401	0.0223707	0.0671644
C4K02_4252	1081.72	-0.224479	0.0982805	-2.28407	0.0223676	0.0671644
C4K02_1225	52.9522	-0.624464	0.273834	-2.28045	0.0225811	0.0677432
C4K02_1345	4430.97	0.108648	0.0476572	2.27979	0.0226203	0.0677772
C4K02_1352	4852.69	0.117855	0.051702	2.27951	0.022637	0.0677772
C4K02_2621	2681.29	-0.14136	0.0620139	-2.27949	0.0226382	0.0677772
C4K02_2870	465.196	-0.282916	0.124111	-2.27954	0.0226352	0.0677772
C4K02_2894	1301.78	-0.220804	0.0968933	-2.27884	0.0226768	0.0678585
C4K02_1646	1912.86	-0.161618	0.0709658	-2.27741	0.0227617	0.068078
C4K02_3367	541.665	-0.231461	0.101643	-2.2772	0.0227742	0.068081
C4K02_4583	2930.25	-0.186312	0.0818456	-2.27638	0.0228231	0.0681927
C4K02_1632	1470.22	0.151913	0.0667455	2.27601	0.0228456	0.0682253
C4K02_3790	3206.8	-0.18354	0.0807896	-2.27183	0.0230969	0.0689411
C4K02_2924	728.426	-0.252525	0.111191	-2.27109	0.0231415	0.0690394
C4K02_0473	369.189	0.287077	0.126439	2.27048	0.0231784	0.0691147
C4K02_0692	6203.94	-0.122663	0.0540367	-2.26999	0.0232084	0.0691692
C4K02_1084	365.342	-0.292341	0.12882	-2.26937	0.0232458	0.0692458
C4K02_0367	2152.35	0.147854	0.0652032	2.26759	0.0233544	0.0695344
C4K02_1543	21771.5	-0.413455	0.182374	-2.26707	0.023386	0.0695933
C4K02_1845	1343.07	-0.219223	0.0967351	-2.26622	0.0234377	0.0696824
C4K02_2033	402.442	-0.272009	0.120029	-2.26619	0.0234395	0.0696824
C4K02_4482	339.323	-0.364429	0.160868	-2.26539	0.023489	0.0697945
C4K02_1553	690.12	-0.329056	0.145335	-2.26413	0.0235661	0.0699886
C4K02_5023	1146.38	0.245332	0.108373	2.26379	0.0235873	0.0700163
C4K02_4535	16824.3	0.0893241	0.0394625	2.26352	0.0236037	0.0700299
C4K02_2403	460.154	-0.354879	0.156823	-2.26292	0.0236404	0.0701036
C4K02_4211	6088.43	0.246676	0.109048	2.26209	0.0236918	0.0702207
C4K02_1910	564.047	0.341839	0.151181	2.26112	0.0237521	0.0703642
C4K02_5629	22477.9	0.0922477	0.0408016	2.26088	0.0237665	0.0703717
[truncated: 3,925 more rows]

## Sheet: SE vs C (all genes)
Water-stressed exudates (SE) vs control medium ( C) - all genes
Gene_id	Base Mean	log2_fold_change	lfcSE	stat	p_value	q_value
C4K02_0714	9547.56	-2.58552	0.0515285	-50.1765	0	0
C4K02_0715	48897.2	-2.66654	0.0641728	-41.5525	0	0
C4K02_0878	8504.41	3.5843	0.0614166	58.3604	0	0
C4K02_0879	2381.94	3.7736	0.0756752	49.8657	0	0
C4K02_0880	3288.07	4.07003	0.0770976	52.7907	0	0
C4K02_1666	10502.5	-2.76651	0.0604426	-45.7708	0	0
C4K02_2469	13657.7	-4.2871	0.0810832	-52.8729	0	0
C4K02_2471	7059.78	-4.77744	0.0878572	-54.3773	0	0
C4K02_3060	4168.16	4.95261	0.120277	41.1768	0	0
C4K02_1492	4140.05	-3.76686	0.102443	-36.7704	5.49917e-296	3.25331e-293
C4K02_1493	2543.91	-3.90925	0.12356	-31.6385	1.09022e-219	5.86338e-217
C4K02_5499	42613.1	-1.21448	0.0420389	-28.8895	1.61803e-183	7.97689e-181
C4K02_2749	840.04	3.38751	0.122335	27.6905	9.0887e-169	4.13606e-166
C4K02_0051	28488.7	-2.06328	0.0756918	-27.259	1.30124e-163	5.49868e-161
C4K02_2470	14560.7	-4.54506	0.167405	-27.1501	2.52431e-162	9.95589e-160
C4K02_4344	31474.8	1.14096	0.0443802	25.7088	9.32945e-146	3.44956e-143
C4K02_2994	1873.9	-1.67212	0.0662345	-25.2455	1.26947e-140	4.41776e-138
C4K02_0717	16825.7	-2.61842	0.111349	-23.5154	2.83577e-122	9.32023e-120
C4K02_3839	17494.5	-0.822443	0.0353694	-23.253	1.32801e-119	4.135e-117
C4K02_2430	3207.68	-2.50033	0.1138	-21.9713	5.4139e-107	1.60143e-104
C4K02_5272	53398.3	0.903369	0.041342	21.8511	7.58499e-106	2.1368e-103
C4K02_1667	8110.7	-1.33655	0.0629367	-21.2364	4.40333e-100	1.1841e-97
C4K02_4054	3741.84	-1.17434	0.0553148	-21.2301	5.03682e-100	1.29556e-97
C4K02_2472	21164.8	-3.30928	0.162064	-20.4196	1.12041e-92	2.7618e-90
C4K02_5141	13940.1	-1.2818	0.0633692	-20.2275	5.60183e-91	1.32562e-88
C4K02_0718	4022.47	-1.48554	0.0738767	-20.1084	6.22547e-90	1.41653e-87
C4K02_4006	4926.54	-1.065	0.0537208	-19.8247	1.82188e-87	3.99195e-85
C4K02_0635	23464	-1.21097	0.0615743	-19.6668	4.15456e-86	8.4753e-84
C4K02_1881	136337	-1.15464	0.0587068	-19.6679	4.0627e-86	8.4753e-84
C4K02_0335	838.68	-1.58116	0.0807977	-19.5694	2.8201e-85	5.56125e-83
C4K02_2993	2481.97	-1.06249	0.0558692	-19.0174	1.22318e-80	2.3343e-78
C4K02_2833	18272	0.814916	0.0431368	18.8914	1.34228e-79	2.48154e-77
C4K02_3798	2521.99	1.22874	0.0653657	18.7979	7.86221e-79	1.40948e-76
C4K02_3591	52520.2	-0.806882	0.0432643	-18.6501	1.26109e-77	2.1943e-75
C4K02_2476	31639.5	-4.63755	0.249721	-18.5709	5.52232e-77	9.33431e-75
C4K02_4894	1698.3	-1.36769	0.074662	-18.3185	5.89304e-75	9.68422e-73
C4K02_5498	14186.1	-1.01918	0.0557635	-18.2767	1.26782e-74	2.02714e-72
C4K02_5411	13705.6	-0.765773	0.0423698	-18.0735	5.14955e-73	8.01704e-71
C4K02_2475	23783.1	-4.64152	0.257556	-18.0214	1.32423e-72	2.00875e-70
C4K02_0851	107256	-1.01637	0.056717	-17.92	8.22619e-72	1.21665e-69
C4K02_0762	928.647	-1.23255	0.0688723	-17.8961	1.2648e-71	1.82501e-69
C4K02_2085	1170.58	1.52213	0.085085	17.8896	1.42191e-71	2.00286e-69
C4K02_0452	19106.1	-1.27318	0.0731949	-17.3944	9.09869e-68	1.25181e-65
C4K02_2934	2741.5	-1.57925	0.0922003	-17.1285	9.09581e-66	1.22297e-63
C4K02_5858	3861.41	-0.879174	0.0513359	-17.1259	9.51154e-66	1.25045e-63
C4K02_5446	1185.68	1.23811	0.073283	16.8949	4.90577e-64	6.30925e-62
C4K02_0623	42482.4	-1.3115	0.0792417	-16.5507	1.58352e-61	1.99321e-59
C4K02_4898	685.525	1.80569	0.11134	16.2178	3.77396e-59	4.6514e-57
C4K02_4859	30785.9	-1.00008	0.0618096	-16.1799	6.98533e-59	8.43372e-57
C4K02_3793	19899	0.693621	0.0431289	16.0825	3.38422e-58	4.00421e-56
C4K02_1102	2963.29	1.42638	0.0889171	16.0416	6.54012e-58	7.58654e-56
C4K02_2935	1284.76	-1.27997	0.0801615	-15.9674	2.15464e-57	2.45131e-55
C4K02_2477	1248.98	-4.30763	0.270224	-15.941	3.29168e-57	3.67426e-55
C4K02_2513	24880.6	-0.566494	0.0355691	-15.9266	4.14365e-57	4.53959e-55
C4K02_5038	6772.23	-0.989445	0.0625252	-15.8247	2.10089e-56	2.25979e-54
C4K02_0451	34722.4	-1.07691	0.0690684	-15.5919	8.26554e-55	8.73195e-53
C4K02_4769	4951.67	-1.2178	0.0789489	-15.4252	1.10891e-53	1.15093e-51
C4K02_1632	1470.22	-1.06103	0.0696084	-15.2429	1.83566e-52	1.87238e-50
C4K02_4515	8522.57	-1.1144	0.073328	-15.1975	3.67618e-52	3.68615e-50
C4K02_2473	16416.8	-3.68303	0.244957	-15.0355	4.3007e-51	4.24049e-49
C4K02_0235	17169.4	-0.888836	0.059319	-14.984	9.34374e-51	9.0619e-49
C4K02_4286	12047.5	-0.897186	0.0600135	-14.9497	1.5636e-50	1.49197e-48
C4K02_3853	12398.9	-0.900312	0.0606125	-14.8536	6.59581e-50	6.19378e-48
C4K02_1295	11806.5	-0.589504	0.0400012	-14.7372	3.72128e-49	3.43986e-47
C4K02_2700	11059.3	-1.73695	0.119206	-14.571	4.29576e-48	3.85511e-46
C4K02_4282	7914.04	-1.14094	0.0783028	-14.5709	4.30083e-48	3.85511e-46
C4K02_1737	8910.92	0.835135	0.0577715	14.4558	2.30362e-47	2.03406e-45
C4K02_5029	212534	-0.964687	0.0667838	-14.4449	2.69799e-47	2.34726e-45
C4K02_0600	19575.6	0.583701	0.0406093	14.3736	7.58104e-47	6.49992e-45
C4K02_1975	1785.19	-1.26987	0.089064	-14.258	3.9982e-46	3.37905e-44
C4K02_5438	1170.85	1.7641	0.124669	14.1503	1.85934e-45	1.54928e-43
C4K02_4186	1728.1	-1.6353	0.116065	-14.0895	4.40447e-45	3.61901e-43
C4K02_4860	7112.07	-0.86791	0.0625161	-13.883	8.03369e-44	6.51059e-42
C4K02_2294	577.487	1.17093	0.0845091	13.8556	1.17598e-43	9.40148e-42
C4K02_0877	3483.89	0.665424	0.0485275	13.7123	8.57077e-43	6.76063e-41
C4K02_0046	23674.2	-0.97067	0.0708811	-13.6943	1.09755e-42	8.54358e-41
C4K02_5612	8652.35	-1.12545	0.0824625	-13.648	2.07616e-42	1.59514e-40
C4K02_0727	781.563	1.52333	0.111866	13.6175	3.15153e-42	2.39032e-40
C4K02_3799	6374.84	1.02898	0.0758926	13.5583	7.07163e-42	5.29567e-40
C4K02_2434	2560	-0.954614	0.0707003	-13.5023	1.51637e-41	1.12135e-39
C4K02_0045	12110.9	-0.82107	0.0616099	-13.3269	1.61417e-40	1.17894e-38
C4K02_0208	19758.2	-0.730406	0.0552938	-13.2095	7.72858e-40	5.57589e-38
C4K02_0267	2595.12	-1.01911	0.0774124	-13.1647	1.40165e-39	9.99053e-38
C4K02_5456	1877.34	3.56977	0.272432	13.1033	3.15207e-39	2.21996e-37
C4K02_4857	6151.03	-0.616651	0.0470674	-13.1015	3.22989e-39	2.24801e-37
C4K02_4858	8519.08	-0.702655	0.0536943	-13.0862	3.94797e-39	2.71583e-37
C4K02_3838	4766.64	-0.796267	0.0608651	-13.0825	4.14582e-39	2.81915e-37
C4K02_3465	28039.5	0.593273	0.0459108	12.9223	3.36861e-38	2.26463e-36
C4K02_1692	458.586	-1.7534	0.136003	-12.8923	4.97145e-38	3.30462e-36
C4K02_4284	10502.4	-0.956834	0.0742914	-12.8795	5.87361e-38	3.86092e-36
C4K02_5466	912.03	2.20953	0.172078	12.8402	9.75775e-38	6.34361e-36
C4K02_5449	2097.11	2.97302	0.231595	12.8372	1.01533e-37	6.52898e-36
C4K02_4918	585.998	1.2906	0.100945	12.7852	1.98432e-37	1.26228e-35
C4K02_5030	29424.5	-1.20341	0.0941337	-12.784	2.01447e-37	1.26783e-35
C4K02_2049	2001.29	0.874767	0.0686174	12.7485	3.17911e-37	1.97975e-35
C4K02_1103	947.701	1.21266	0.0965011	12.5663	3.23373e-36	1.99278e-34
C4K02_0579	3242.21	0.800899	0.0638796	12.5376	4.64727e-36	2.83435e-34
C4K02_1156	25299.9	-1.05018	0.0841387	-12.4815	9.41691e-36	5.68474e-34
C4K02_0412	1888.54	1.32688	0.106564	12.4514	1.37377e-35	8.20932e-34
C4K02_5410	6481.39	-0.772718	0.0624067	-12.382	3.27187e-35	1.93564e-33
C4K02_2970	132564	-1.2927	0.104453	-12.3759	3.52874e-35	2.06693e-33
C4K02_4391	5664.37	-0.705006	0.0569741	-12.3742	3.60683e-35	2.09196e-33
C4K02_0828	38231.2	-0.452376	0.0365896	-12.3635	4.1171e-35	2.36473e-33
C4K02_5448	1276.75	2.93932	0.238151	12.3422	5.36496e-35	3.05184e-33
C4K02_2751	5252.6	0.658625	0.0537095	12.2627	1.43589e-34	8.09022e-33
C4K02_3154	10120.2	-1.18776	0.0970251	-12.2418	1.85862e-34	1.03732e-32
C4K02_0266	1528.19	-0.92146	0.0754112	-12.2191	2.45702e-34	1.35848e-32
C4K02_5439	765.84	1.67096	0.137699	12.1349	6.90057e-34	3.77998e-32
C4K02_4699	8622.85	-0.508107	0.0419529	-12.1114	9.19515e-34	4.99069e-32
C4K02_2508	64473.4	-0.708524	0.058659	-12.0787	1.3688e-33	7.36163e-32
C4K02_1863	3781.36	2.98035	0.246888	12.0717	1.49095e-33	7.94638e-32
C4K02_2507	20353.8	-0.601994	0.0500172	-12.0357	2.30541e-33	1.21775e-31
C4K02_5455	585.248	3.22102	0.268126	12.0131	3.03314e-33	1.58797e-31
C4K02_2209	4583.54	-0.612709	0.0511947	-11.9682	5.21523e-33	2.70643e-31
C4K02_5097	6602.97	0.822527	0.068847	11.9472	6.71651e-33	3.4552e-31
C4K02_1101	1781.13	1.45899	0.122368	11.9229	8.98786e-33	4.58381e-31
C4K02_0217	1827.91	-1.07169	0.0900196	-11.9051	1.1133e-32	5.62932e-31
C4K02_4283	27788	-0.924323	0.0777125	-11.8941	1.26947e-32	6.36454e-31
C4K02_2745	10912.5	-0.918645	0.0778702	-11.7971	4.03816e-32	2.00754e-30
C4K02_4768	26441.1	-0.762305	0.064847	-11.7554	6.62138e-32	3.26434e-30
C4K02_0209	23142.3	-0.687061	0.0586726	-11.7101	1.13168e-31	5.53306e-30
C4K02_3617	765.58	1.32214	0.112983	11.7021	1.24327e-31	6.02885e-30
C4K02_3610	771.201	1.7598	0.153099	11.4945	1.40549e-30	6.76005e-29
C4K02_4954	161.103	2.05226	0.178894	11.472	1.82484e-30	8.70623e-29
C4K02_5686	2125.87	0.701776	0.06124	11.4594	2.10886e-30	9.98081e-29
C4K02_4189	516.932	1.51355	0.13227	11.4429	2.55261e-30	1.19851e-28
C4K02_4978	30695	-0.651353	0.0569954	-11.4282	3.0241e-30	1.4087e-28
C4K02_0334	437.422	-1.44103	0.126271	-11.4122	3.63333e-30	1.67928e-28
C4K02_4414	894.81	1.10312	0.0976926	11.2917	1.44213e-29	6.61366e-28
C4K02_1932	6349.21	-1.04162	0.0922938	-11.286	1.53955e-29	7.00612e-28
C4K02_5599	12801.7	-0.502436	0.0446304	-11.2577	2.12205e-29	9.58322e-28
C4K02_4072	9737.98	-0.466003	0.0414132	-11.2525	2.25097e-29	1.00884e-27
C4K02_0058	25106	-0.904247	0.0804901	-11.2343	2.76824e-29	1.23135e-27
C4K02_5454	2198.58	3.38696	0.30337	11.1644	6.08719e-29	2.68745e-27
C4K02_2436	4302.68	-0.881227	0.0790288	-11.1507	7.10314e-29	3.11275e-27
C4K02_2639	9049.15	-0.776371	0.069941	-11.1004	1.24926e-28	5.43427e-27
C4K02_4757	1655.17	-0.963542	0.0875482	-11.0058	3.58133e-28	1.54651e-26
C4K02_5039	7263.85	-0.86646	0.0791015	-10.9538	6.37347e-28	2.73228e-26
C4K02_3904	436.134	1.48902	0.13614	10.9374	7.63186e-28	3.24821e-26
C4K02_2933	899.871	-1.85682	0.169924	-10.9274	8.52495e-28	3.6024e-26
C4K02_4767	191340	-0.676835	0.0620945	-10.9001	1.15149e-27	4.83134e-26
C4K02_2983	5369.38	0.742986	0.0682102	10.8926	1.25016e-27	5.20842e-26
C4K02_4531	12433	-0.90486	0.0832748	-10.866	1.67462e-27	6.92801e-26
C4K02_2210	2433.15	-0.700277	0.0645322	-10.8516	1.96002e-27	8.05243e-26
C4K02_5629	22477.9	-0.444053	0.0409331	-10.8483	2.03219e-27	8.29134e-26
C4K02_0399	67882.1	-0.402063	0.0370652	-10.8474	2.05072e-27	8.30964e-26
C4K02_0265	1134.53	-1.14933	0.10624	-10.8182	2.82332e-27	1.13624e-25
C4K02_0336	302.065	-1.67118	0.15512	-10.7735	4.59255e-27	1.83578e-25
C4K02_3836	11489.2	-0.702009	0.0652404	-10.7603	5.29717e-27	2.10323e-25
C4K02_0218	7964.04	-0.702626	0.0653365	-10.754	5.67695e-27	2.23899e-25
C4K02_2640	382.623	-1.24197	0.116463	-10.6641	1.49817e-26	5.86964e-25
C4K02_3800	7509.86	0.478706	0.0449621	10.6469	1.80327e-26	7.01852e-25
C4K02_3041	7845.25	0.670523	0.0630493	10.6349	2.05053e-26	7.9287e-25
C4K02_2250	934.026	1.04725	0.0986221	10.6188	2.43726e-26	9.36287e-25
C4K02_0268	12791.7	-0.680292	0.0644513	-10.5551	4.81002e-26	1.83588e-24
C4K02_4840	24195.5	-0.82585	0.0783609	-10.5391	5.70658e-26	2.16411e-24
C4K02_2824	54031.5	0.490882	0.0468587	10.4758	1.11616e-25	4.20588e-24
C4K02_5453	964.571	2.63035	0.251311	10.4665	1.23052e-25	4.60744e-24
C4K02_4285	10104.9	-0.992547	0.094902	-10.4586	1.33748e-25	4.97645e-24
C4K02_5442	1057.2	2.92071	0.281208	10.3863	2.8625e-25	1.05841e-23
C4K02_2898	6710.81	-1.03661	0.100359	-10.329	5.20789e-25	1.91366e-23
C4K02_4855	10673.2	-0.476804	0.0461725	-10.3266	5.34386e-25	1.9515e-23
C4K02_2286	9196.33	0.516549	0.0502574	10.2781	8.84843e-25	3.21149e-23
C4K02_2212	4834.86	-0.671122	0.0655711	-10.235	1.38164e-24	4.98403e-23
C4K02_1212	3573.09	-0.695833	0.0680643	-10.2232	1.56149e-24	5.59865e-23
C4K02_4710	50604.1	-0.390233	0.038242	-10.2043	1.89674e-24	6.75972e-23
C4K02_0278	7312.5	-0.557159	0.0547948	-10.1681	2.7521e-24	9.74934e-23
C4K02_2760	344181	0.590027	0.0582637	10.1268	4.20019e-24	1.47907e-22
C4K02_2698	4558.24	-0.933503	0.0922468	-10.1196	4.52151e-24	1.5828e-22
C4K02_1560	2379.44	-1.05561	0.10598	-9.96049	2.26951e-23	7.89788e-22
C4K02_0497	4057.09	-0.746526	0.0750238	-9.95052	2.50866e-23	8.67908e-22
C4K02_0827	25705.7	-0.428232	0.0430904	-9.938	2.84486e-23	9.785e-22
C4K02_2259	4944.63	2.76686	0.27885	9.9224	3.32652e-23	1.13756e-21
C4K02_5441	353.568	1.64479	0.166003	9.90821	3.83468e-23	1.30379e-21
C4K02_4142	2954.27	-0.833471	0.0844543	-9.86889	5.67868e-23	1.91972e-21
C4K02_3044	9821.48	-0.436129	0.0443171	-9.84112	7.4875e-23	2.51682e-21
C4K02_4311	4211.89	0.727877	0.0740647	9.82758	8.56502e-23	2.86275e-21
C4K02_4112	5730.39	-0.519294	0.0528459	-9.82657	8.6515e-23	2.87541e-21
C4K02_2671	580.563	0.964006	0.0983134	9.80544	1.06684e-22	3.52593e-21
C4K02_4343	2556.99	0.909928	0.0931539	9.76801	1.54461e-22	5.07663e-21
C4K02_3024	15101.9	-0.376934	0.0386313	-9.75721	1.71819e-22	5.61592e-21
C4K02_0264	1151.26	-1.04159	0.107139	-9.72191	2.43174e-22	7.90449e-21
C4K02_5594	11668.6	-0.42393	0.0436559	-9.71069	2.71483e-22	8.77646e-21
C4K02_0946	10763.1	-0.381876	0.0394072	-9.69049	3.30931e-22	1.06401e-20
C4K02_4962	3381.74	0.466962	0.0482783	9.6723	3.9538e-22	1.26436e-20
C4K02_3947	2296.2	-0.6191	0.0641618	-9.64904	4.96191e-22	1.57821e-20
C4K02_5511	28586.1	-0.655166	0.0679073	-9.64795	5.01493e-22	1.58654e-20
C4K02_3795	2376.78	0.683395	0.070944	9.63288	5.80769e-22	1.82757e-20
C4K02_4856	5405.64	-0.703924	0.0732854	-9.60524	7.59821e-22	2.37836e-20
C4K02_2516	14970.9	-0.474007	0.0494006	-9.59516	8.37866e-22	2.60885e-20
C4K02_3964	1975.37	-0.840286	0.0876229	-9.5898	8.82548e-22	2.73359e-20
C4K02_3797	675.702	0.990504	0.103336	9.58532	9.2175e-22	2.84014e-20
C4K02_4464	32431.5	-0.321012	0.0335827	-9.55885	1.19068e-21	3.64978e-20
C4K02_5886	3234.06	0.603126	0.0633262	9.52411	1.6646e-21	5.07618e-20
C4K02_5440	3962.19	2.0205	0.212485	9.50893	1.92635e-21	5.84424e-20
C4K02_0059	2080.4	-0.887142	0.0939391	-9.44381	3.59469e-21	1.08501e-19
C4K02_1491	318.823	-1.26359	0.134117	-9.42149	4.44732e-21	1.33555e-19
C4K02_5613	651.006	-0.954284	0.10175	-9.37869	6.67944e-21	1.99573e-19
C4K02_5443	1273.67	2.70705	0.289997	9.33475	1.01231e-20	3.00945e-19
C4K02_1094	1155.45	0.941638	0.101082	9.31556	1.21307e-20	3.58825e-19
C4K02_5404	14795.1	-0.43976	0.0472656	-9.30401	1.35241e-20	3.98053e-19
C4K02_1905	903.115	1.14673	0.12328	9.30185	1.38026e-20	4.04239e-19
C4K02_5683	2490.56	0.51634	0.0555674	9.29213	1.51226e-20	4.40714e-19
C4K02_0881	277.191	1.58795	0.171086	9.28162	1.66919e-20	4.84066e-19
C4K02_4702	13623.2	-0.786976	0.084891	-9.27043	1.85406e-20	5.35053e-19
C4K02_1902	1359.69	0.695318	0.0752161	9.24427	2.36862e-20	6.80232e-19
C4K02_3837	4172.01	-0.853849	0.0924409	-9.2367	2.54223e-20	7.26562e-19
C4K02_5575	49852.2	-0.512228	0.0555728	-9.21724	3.04832e-20	8.67012e-19
C4K02_3618	603.029	1.21216	0.131658	9.20693	3.35592e-20	9.49934e-19
C4K02_4634	9075.19	0.542279	0.0590054	9.19033	3.91645e-20	1.10332e-18
C4K02_4092	4444.42	0.471072	0.0516513	9.12024	7.49609e-20	2.10175e-18
C4K02_1078	2114.51	-0.912136	0.100221	-9.10122	8.93205e-20	2.49255e-18
C4K02_0917	1516.08	-0.617701	0.0680585	-9.07603	1.12611e-19	3.12774e-18
C4K02_4936	542.983	0.946484	0.10435	9.07025	1.18745e-19	3.28268e-18
C4K02_2750	3507.22	0.416502	0.0459905	9.05626	1.34995e-19	3.71456e-18
C4K02_1839	5677.78	-0.451213	0.0498766	-9.04658	1.47518e-19	4.04036e-18
C4K02_3958	1574.92	0.716524	0.0792248	9.04419	1.50775e-19	4.09168e-18
C4K02_4208	14904	-0.389193	0.0430316	-9.04434	1.50568e-19	4.09168e-18
C4K02_0516	8445.55	-0.383304	0.0424899	-9.02106	1.86286e-19	5.03228e-18
C4K02_4067	26572.9	-0.381251	0.042296	-9.01388	1.98894e-19	5.34844e-18
C4K02_2998	2281.48	-0.602041	0.0669679	-8.98998	2.47273e-19	6.6193e-18
C4K02_5274	4121.33	-0.542134	0.0603176	-8.98799	2.51786e-19	6.70977e-18
C4K02_5450	5452.03	0.419749	0.0467592	8.97681	2.78735e-19	7.39461e-18
C4K02_1933	2494.29	-0.769295	0.0857316	-8.9733	2.87768e-19	7.60015e-18
C4K02_2638	1202.3	-0.708306	0.0790179	-8.96387	3.13479e-19	8.2424e-18
C4K02_5451	582.907	2.42789	0.271753	8.93419	4.10178e-19	1.07372e-17
C4K02_5790	1447.35	0.819042	0.0921413	8.88898	6.16738e-19	1.60732e-17
C4K02_3042	1889.86	0.533951	0.0601462	8.87754	6.83533e-19	1.77359e-17
C4K02_2076	903.682	1.0723	0.12102	8.8605	7.96537e-19	2.05778e-17
C4K02_2289	2621.38	0.642792	0.0725639	8.85828	8.12581e-19	2.0901e-17
C4K02_2248	1270.33	1.40788	0.159428	8.83086	1.03879e-18	2.66037e-17
C4K02_5268	1150.42	-0.69549	0.0791149	-8.79088	1.48397e-18	3.78413e-17
C4K02_4956	2219.18	1.05502	0.120426	8.76074	1.93967e-18	4.92492e-17
C4K02_1882	2831.88	-0.773285	0.0885499	-8.73277	2.48516e-18	6.28299e-17
C4K02_5234	227.56	1.25081	0.14348	8.71767	2.83994e-18	7.1494e-17
C4K02_5401	1149.5	0.729317	0.0837501	8.70825	3.08593e-18	7.73575e-17
C4K02_4143	2780.91	-0.692696	0.0796759	-8.69391	3.50164e-18	8.74081e-17
C4K02_4225	8490.41	0.367111	0.0422955	8.67966	3.96953e-18	9.86713e-17
C4K02_0409	973.6	0.845794	0.0978849	8.6407	5.58679e-18	1.3829e-16
C4K02_2759	7909.82	0.374712	0.0433732	8.63924	5.65864e-18	1.39486e-16
C4K02_4113	9150.16	-0.541965	0.0630533	-8.59535	8.30146e-18	2.03782e-16
C4K02_3967	592.671	1.0683	0.124343	8.59148	8.5853e-18	2.09879e-16
C4K02_1573	1092.67	0.866561	0.101252	8.55848	1.14365e-17	2.78429e-16
C4K02_3463	86470	-0.340891	0.0398671	-8.55068	1.22369e-17	2.96696e-16
C4K02_5655	1875.44	-0.783516	0.0916834	-8.54588	1.27557e-17	3.08012e-16
C4K02_4901	1012.4	0.763948	0.0894511	8.5404	1.33759e-17	3.21674e-16
C4K02_4281	12267.2	-0.620371	0.0726663	-8.53726	1.37441e-17	3.29191e-16
C4K02_4977	10484	-0.597653	0.0700549	-8.53121	1.44831e-17	3.45491e-16
C4K02_1354	9381.23	-0.430153	0.0505278	-8.51321	1.69186e-17	4.01971e-16
C4K02_5027	3509.63	-0.54761	0.0645236	-8.48697	2.12096e-17	5.01904e-16
C4K02_1081	955.022	-0.743507	0.0876704	-8.48071	2.23823e-17	5.27544e-16
C4K02_2665	3017.58	-0.585286	0.0693037	-8.44524	3.03429e-17	7.12336e-16
C4K02_5857	3908.9	-0.563932	0.0669121	-8.42795	3.51766e-17	8.22549e-16
C4K02_4098	3573.88	-0.490305	0.0583253	-8.40639	4.22824e-17	9.84813e-16
C4K02_1322	73192.4	-0.735288	0.0874826	-8.40496	4.28018e-17	9.93001e-16
C4K02_4514	19732.4	-0.339909	0.0406764	-8.35642	6.46491e-17	1.494e-15
C4K02_4187	1101.29	-0.738426	0.0884554	-8.34801	6.94233e-17	1.59809e-15
C4K02_0765	2322.89	-0.562923	0.0676054	-8.32659	8.32039e-17	1.90789e-15
C4K02_1259	1263.03	-0.567103	0.0681564	-8.32061	8.75092e-17	1.99886e-15
C4K02_5472	500.059	0.831437	0.100152	8.30176	1.02578e-16	2.33405e-15
C4K02_1977	1613.41	-0.648572	0.0781818	-8.29569	1.0796e-16	2.44709e-15
C4K02_5173	3766.28	-0.484205	0.0586857	-8.25081	1.57328e-16	3.55248e-15
C4K02_1068	6161.38	-0.672318	0.081554	-8.24384	1.66771e-16	3.7514e-15
C4K02_4465	10108.8	-0.349932	0.042703	-8.19455	2.5153e-16	5.63656e-15
C4K02_1517	9342.9	0.461525	0.0564135	8.18111	2.81246e-16	6.27869e-15
C4K02_0311	3610.85	0.515147	0.063233	8.1468	3.73689e-16	8.31108e-15
C4K02_2902	11407.5	-0.462546	0.0568667	-8.13386	4.15818e-16	9.21341e-15
C4K02_3548	1679.64	0.892607	0.109893	8.12248	4.56765e-16	1.00829e-14
C4K02_1574	676.236	0.883086	0.108769	8.11892	4.70369e-16	1.03446e-14
C4K02_2392	8834.53	-0.694426	0.0857572	-8.09759	5.60583e-16	1.2283e-14
C4K02_4103	13361.8	-0.367095	0.0455172	-8.06497	7.32556e-16	1.59919e-14
C4K02_4502	2261.71	0.425557	0.052781	8.06271	7.46242e-16	1.62308e-14
C4K02_0509	6628.09	-0.385661	0.0478384	-8.06174	7.52175e-16	1.62999e-14
C4K02_4713	4174.61	-0.486531	0.0605231	-8.03877	9.07474e-16	1.95935e-14
C4K02_3592	50286.4	-0.264539	0.0329112	-8.03797	9.13408e-16	1.96499e-14
C4K02_3464	20385.3	-0.417014	0.0519093	-8.03352	9.47125e-16	2.03014e-14
C4K02_0571	19831.5	-0.300648	0.0374573	-8.02642	1.00361e-15	2.14345e-14
C4K02_4055	6887.8	-0.3492	0.043534	-8.02132	1.04613e-15	2.22623e-14
C4K02_0393	14149.7	0.31643	0.03948	8.01493	1.10202e-15	2.33677e-14
C4K02_3993	5056.97	-0.413494	0.0516419	-8.00695	1.17588e-15	2.48446e-14
C4K02_5020	40718.1	-0.49832	0.0623218	-7.99592	1.2861e-15	2.70769e-14
C4K02_1952	18531.3	-0.371726	0.0465637	-7.98317	1.42623e-15	2.99205e-14
C4K02_5021	5002.06	-0.423438	0.0530767	-7.97784	1.48913e-15	3.11296e-14
C4K02_0040	628.428	0.786322	0.0991055	7.93419	2.1187e-15	4.41347e-14
C4K02_4087	4541.85	-0.39409	0.0497043	-7.92869	2.21475e-15	4.59735e-14
C4K02_5859	829.882	-0.78173	0.0986964	-7.92055	2.36463e-15	4.89132e-14
C4K02_4619	27736.2	-0.406812	0.0516952	-7.86944	3.56235e-15	7.34315e-14
C4K02_5158	3074.6	0.492191	0.0625981	7.86272	3.75883e-15	7.72126e-14
C4K02_4399	5516.84	0.543769	0.0692459	7.85273	4.07071e-15	8.33299e-14
C4K02_4213	12465.1	0.49346	0.0628779	7.84791	4.23023e-15	8.62967e-14
C4K02_4138	1899.23	0.639878	0.0816226	7.83947	4.52446e-15	9.19818e-14
C4K02_3553	1409.74	0.621844	0.0793489	7.83684	4.62032e-15	9.3609e-14
C4K02_3635	700.92	0.889445	0.113743	7.81975	5.29273e-15	1.06866e-13
C4K02_2211	1157.92	-0.805821	0.103065	-7.8186	5.34156e-15	1.07485e-13
C4K02_5867	10468.1	-0.463031	0.0593631	-7.79998	6.19174e-15	1.24171e-13
C4K02_5469	3709.09	0.939051	0.120693	7.7805	7.22373e-15	1.44377e-13
C4K02_3903	266.187	1.22768	0.157946	7.7728	7.6769e-15	1.52557e-13
C4K02_4100	3679.31	-0.509416	0.0655393	-7.77268	7.68457e-15	1.52557e-13
C4K02_5560	6207.15	-0.463197	0.0596292	-7.76796	7.97588e-15	1.5781e-13
C4K02_2312	2723.06	-0.600941	0.0775999	-7.74409	9.62652e-15	1.89835e-13
C4K02_0414	503.518	1.06198	0.137253	7.73736	1.01505e-14	1.99502e-13
C4K02_3662	6026.8	0.37793	0.0488539	7.73592	1.0266e-14	2.01105e-13
C4K02_1976	330.781	-1.29461	0.167798	-7.71527	1.20725e-14	2.35713e-13
C4K02_2305	1328.05	-0.592742	0.0768317	-7.71482	1.21155e-14	2.35775e-13
C4K02_1859	3351.71	-0.350767	0.0455911	-7.69378	1.42853e-14	2.77088e-13
C4K02_0876	1260.92	0.74664	0.0972399	7.67833	1.61171e-14	3.11598e-13
C4K02_4622	65045	-0.611521	0.0797334	-7.66957	1.72578e-14	3.32565e-13
C4K02_1903	520.775	0.941411	0.122832	7.66422	1.79924e-14	3.45595e-13
C4K02_4005	743.104	-0.752027	0.0982413	-7.6549	1.9347e-14	3.70411e-13
C4K02_5789	767.977	0.870669	0.11382	7.6495	2.01762e-14	3.8504e-13
C4K02_4466	8218.67	-0.342794	0.0448563	-7.64206	2.13778e-14	4.06659e-13
C4K02_5437	4383.77	1.5482	0.202736	7.63653	2.23158e-14	4.23143e-13
C4K02_0860	3644.66	0.420067	0.0551566	7.6159	2.61867e-14	4.93653e-13
C4K02_5513	1223.84	-0.610806	0.0802022	-7.61582	2.62013e-14	4.93653e-13
C4K02_4109	23752.5	-0.291303	0.0382894	-7.60793	2.78513e-14	5.23074e-13
C4K02_2901	1725.51	-0.52061	0.0684725	-7.6032	2.88894e-14	5.40853e-13
C4K02_0234	913.355	-0.53903	0.0709352	-7.59891	2.98632e-14	5.57321e-13
C4K02_5028	3855.02	-0.671125	0.0883997	-7.59194	3.15153e-14	5.86303e-13
C4K02_4854	2230.01	-0.519404	0.0684191	-7.59151	3.16204e-14	5.86414e-13
C4K02_2688	333.92	1.21523	0.160096	7.59064	3.18338e-14	5.88527e-13
C4K02_2851	1313.06	-0.51331	0.0676729	-7.58515	3.32095e-14	6.12047e-13
C4K02_2288	1292.6	0.588204	0.0775807	7.58183	3.4071e-14	6.25975e-13
C4K02_0205	1358.76	-0.630241	0.0833396	-7.56233	3.95924e-14	7.25166e-13
C4K02_1795	19909.7	0.329415	0.0436807	7.54145	4.6479e-14	8.46061e-13
C4K02_5788	2348.16	0.5047	0.0669226	7.54155	4.64428e-14	8.46061e-13
C4K02_3549	1848.37	0.744569	0.0987775	7.53784	4.77808e-14	8.67089e-13
C4K02_1325	9607.87	-0.425143	0.0564705	-7.52858	5.12933e-14	9.27985e-13
C4K02_3905	3266.96	0.435812	0.0579032	7.52656	5.20934e-14	9.36732e-13
C4K02_4802	2050.89	-0.45252	0.0601217	-7.52673	5.20286e-14	9.36732e-13
C4K02_1335	1247.17	0.598356	0.0795224	7.52438	5.29727e-14	9.49656e-13
C4K02_5447	3288.57	0.562912	0.0748466	7.52088	5.44098e-14	9.72473e-13
C4K02_3590	30684.9	-0.417945	0.055688	-7.50512	6.13738e-14	1.09364e-12
C4K02_5363	3482.01	0.481318	0.0641736	7.50025	6.36977e-14	1.13164e-12
C4K02_5611	1714.74	-0.748724	0.0998539	-7.4982	6.47011e-14	1.14602e-12
C4K02_0238	484.37	-0.823776	0.109877	-7.49727	6.51627e-14	1.15075e-12
C4K02_0033	4449.83	0.461362	0.0616466	7.48397	7.21079e-14	1.26961e-12
C4K02_4618	122759	-0.513011	0.0685934	-7.47901	7.48834e-14	1.31457e-12
C4K02_3612	735.3	1.09885	0.147036	7.47336	7.81735e-14	1.36827e-12
C4K02_2899	40291.2	-0.405216	0.054263	-7.46763	8.165e-14	1.4249e-12
C4K02_2287	3805.17	0.520467	0.0698075	7.45574	8.93635e-14	1.55493e-12
C4K02_2484	5196.38	-0.348181	0.0467275	-7.45132	9.24129e-14	1.60068e-12
C4K02_4027	489.483	0.763604	0.102481	7.45114	9.25345e-14	1.60068e-12
C4K02_4345	15795.5	0.5474	0.0735209	7.44551	9.65728e-14	1.66567e-12
C4K02_3541	1245.67	0.598462	0.0806629	7.4193	1.1774e-13	2.02486e-12
C4K02_3963	3127.82	-0.846072	0.114052	-7.41827	1.18661e-13	2.03477e-12
C4K02_0034	2859.84	0.516482	0.0700361	7.37452	1.64943e-13	2.82024e-12
C4K02_1979	4140.03	-0.312412	0.0423948	-7.36911	1.71765e-13	2.92843e-12
C4K02_4117	1612.73	0.581267	0.0789044	7.36673	1.74866e-13	2.97272e-12
C4K02_0069	7103.54	0.549427	0.0746815	7.35694	1.88168e-13	3.18969e-12
C4K02_2452	1559.22	1.0636	0.144796	7.34549	2.05004e-13	3.46515e-12
C4K02_3079	5347.06	-0.944338	0.128761	-7.33402	2.23354e-13	3.76457e-12
C4K02_4061	6055.4	-0.359699	0.0491279	-7.32169	2.44874e-13	4.11556e-12
C4K02_0206	6673.72	-0.57064	0.0780092	-7.31503	2.57321e-13	4.30031e-12
C4K02_4750	19666	-0.324826	0.0444053	-7.31504	2.57308e-13	4.30031e-12
C4K02_4068	12276.4	-0.278186	0.0380424	-7.31253	2.6216e-13	4.36884e-12
C4K02_0515	8551.26	-0.46205	0.0633894	-7.28908	3.12082e-13	5.18618e-12
C4K02_2457	804.964	1.18001	0.161983	7.28473	3.22321e-13	5.34132e-12
C4K02_2992	926.501	-0.896783	0.123242	-7.27663	3.42274e-13	5.65612e-12
C4K02_4579	10792.9	-0.359422	0.0494687	-7.26566	3.71232e-13	6.11757e-12
C4K02_3796	816.402	0.718198	0.09896	7.25746	3.94435e-13	6.48188e-12
C4K02_1400	2083.5	-0.511797	0.0708527	-7.22339	5.07083e-13	8.30997e-12
C4K02_2594	2391.26	0.700294	0.097087	7.21306	5.47091e-13	8.94085e-12
C4K02_5470	1731.74	0.911623	0.126694	7.19547	6.22442e-13	1.01443e-11
C4K02_2284	3703.97	-0.442533	0.0615388	-7.19113	6.42591e-13	1.04439e-11
C4K02_4070	13304.3	-0.256299	0.0357281	-7.17359	7.30572e-13	1.18413e-11
C4K02_5845	4795.93	0.446406	0.0623446	7.1603	8.05006e-13	1.30121e-11
C4K02_2943	1871.06	-0.453232	0.0633681	-7.15237	8.52949e-13	1.37494e-11
C4K02_2963	5345.16	0.522714	0.0731049	7.1502	8.66535e-13	1.39305e-11
C4K02_4185	1556.76	-0.634936	0.0890901	-7.1269	1.02656e-12	1.64584e-11
C4K02_0797	40966	0.346949	0.0487038	7.12366	1.05099e-12	1.68045e-11
C4K02_2160	1200.45	0.480198	0.0675395	7.10988	1.16142e-12	1.84737e-11
C4K02_4620	13009.5	-0.330493	0.0464837	-7.10986	1.16163e-12	1.84737e-11
C4K02_3038	5394.25	-0.758212	0.106908	-7.0922	1.32001e-12	2.09362e-11
C4K02_4612	27916.8	-0.300296	0.0424681	-7.07109	1.5372e-12	2.43157e-11
C4K02_3896	348.443	1.363	0.19303	7.06105	1.65247e-12	2.60693e-11
C4K02_5474	697.513	0.637653	0.0905858	7.03922	1.93324e-12	3.04177e-11
C4K02_0413	576.315	1.11315	0.15841	7.02703	2.10981e-12	3.31078e-11
C4K02_2897	4147.05	-0.39891	0.0568724	-7.01412	2.314e-12	3.6216e-11
C4K02_3319	11096.9	0.467699	0.0667595	7.00573	2.45694e-12	3.83516e-11
C4K02_1353	9936.17	-0.409199	0.0584181	-7.00467	2.47574e-12	3.85434e-11
C4K02_3619	503.529	0.945666	0.13504	7.00286	2.5079e-12	3.89416e-11
C4K02_0705	6566.18	0.42299	0.0605355	6.98748	2.79869e-12	4.33431e-11
C4K02_2302	2284.77	0.772836	0.110846	6.97217	3.12092e-12	4.82072e-11
C4K02_2699	8066.59	-1.43981	0.208327	-6.9113	4.80224e-12	7.39845e-11
C4K02_5745	1534.5	0.464966	0.0672997	6.90889	4.88463e-12	7.50584e-11
C4K02_1878	19004.8	-0.701014	0.101564	-6.9022	5.12044e-12	7.8478e-11
C4K02_2900	1181.65	-0.580966	0.084179	-6.90155	5.14368e-12	7.86305e-11
C4K02_4114	3804.57	-0.386173	0.0560069	-6.8951	5.3827e-12	8.20723e-11
C4K02_5576	10903.6	-0.437765	0.0635444	-6.88911	5.61421e-12	8.53823e-11
C4K02_4381	454.42	0.789329	0.114585	6.88859	5.63465e-12	8.54733e-11
C4K02_2437	1795.06	-0.659034	0.0958073	-6.87875	6.03809e-12	9.13589e-11
C4K02_0186	1956.96	0.456092	0.0663572	6.87328	6.2743e-12	9.46907e-11
C4K02_1572	547.61	0.829535	0.120735	6.87069	6.38941e-12	9.61825e-11
C4K02_3453	2132.41	0.652054	0.0949215	6.8694	6.44703e-12	9.68036e-11
C4K02_0042	1359.83	0.588376	0.0858567	6.85299	7.2321e-12	1.08317e-10
C4K02_3091	3371.25	-0.485134	0.0710917	-6.82406	8.85042e-12	1.3222e-10
C4K02_5559	2995.6	-0.462985	0.0678556	-6.82309	8.91006e-12	1.32776e-10
C4K02_4600	538.523	-0.886904	0.130883	-6.77629	1.23297e-11	1.83272e-10
C4K02_4069	7993.09	-0.303276	0.0447697	-6.77414	1.25146e-11	1.85555e-10
C4K02_0928	852.371	0.678269	0.100174	6.77088	1.27997e-11	1.89308e-10
C4K02_0166	1607.14	0.56792	0.0841827	6.74628	1.51685e-11	2.23783e-10
C4K02_5558	1587.49	0.462666	0.068627	6.74175	1.56491e-11	2.30299e-10
C4K02_4839	222.222	-1.20377	0.178602	-6.73996	1.58431e-11	2.32575e-10
C4K02_0609	3072.68	-0.825309	0.122574	-6.73314	1.66039e-11	2.4314e-10
C4K02_0918	14556.5	-0.319447	0.0475442	-6.71894	1.83049e-11	2.67386e-10
C4K02_3037	8219	-0.732159	0.109056	-6.71364	1.89829e-11	2.76607e-10
C4K02_5471	2537.9	0.894111	0.133252	6.70991	1.9475e-11	2.83081e-10
C4K02_3237	4736.02	-0.576736	0.0862256	-6.68869	2.25183e-11	3.26515e-10
C4K02_5213	7824.38	0.431721	0.0645879	6.68423	2.32137e-11	3.35776e-10
C4K02_4955	1086.82	0.763205	0.11419	6.68362	2.33103e-11	3.36351e-10
C4K02_2180	1241.29	0.478992	0.0716853	6.68187	2.35917e-11	3.39583e-10
C4K02_1798	6010.77	-0.407805	0.0610598	-6.67879	2.4093e-11	3.4512e-10
C4K02_5468	267.144	1.29058	0.193235	6.67884	2.40838e-11	3.4512e-10
C4K02_4108	11610.3	-0.334676	0.0501183	-6.67771	2.42711e-11	3.4683e-10
C4K02_4097	8335.08	-0.352612	0.0528567	-6.67109	2.53915e-11	3.61966e-10
C4K02_5672	424.619	0.818629	0.123036	6.65358	2.86047e-11	4.06792e-10
C4K02_2447	1294.35	1.07018	0.161526	6.62543	3.4625e-11	4.91226e-10
C4K02_4342	68284.9	0.416807	0.0630311	6.61271	3.77351e-11	5.34069e-10
C4K02_4071	8008.36	-0.326483	0.0494803	-6.59825	4.16052e-11	5.87438e-10
C4K02_2052	1494.77	-0.680323	0.103265	-6.58814	4.45358e-11	6.27318e-10
C4K02_5556	6098.32	-0.35855	0.0545285	-6.57546	4.85041e-11	6.81593e-10
C4K02_1040	5825.01	-0.424477	0.0646869	-6.56203	5.308e-11	7.44127e-10
C4K02_1095	715.146	0.686487	0.104773	6.55215	5.67128e-11	7.93175e-10
C4K02_2631	9062.95	-0.352678	0.0541398	-6.51421	7.3075e-11	1.0196e-09
C4K02_5428	373.764	-1.01532	0.156472	-6.4888	8.6525e-11	1.20443e-09
C4K02_0503	2739.6	-0.362237	0.0558485	-6.48606	8.81101e-11	1.22361e-09
C4K02_2806	732.117	0.633746	0.0978084	6.47946	9.20532e-11	1.27538e-09
C4K02_0207	3460.31	-0.648067	0.100127	-6.47244	9.64314e-11	1.33292e-09
C4K02_0280	23921.7	-0.311774	0.0481972	-6.46872	9.88369e-11	1.36298e-09
C4K02_1847	488.284	0.734197	0.113699	6.45735	1.0655e-10	1.46593e-09
C4K02_5091	680.687	0.574381	0.0890548	6.44975	1.12034e-10	1.5378e-09
C4K02_1664	448.354	-0.625408	0.0972994	-6.42766	1.29582e-10	1.77455e-09
C4K02_2448	527.567	1.26328	0.196795	6.4193	1.36905e-10	1.87051e-09
C4K02_5648	12375.5	-0.356802	0.0556104	-6.4161	1.39806e-10	1.90574e-09
C4K02_4494	14231.3	0.253479	0.0395579	6.40779	1.4764e-10	2.0079e-09
C4K02_0067	12173.4	0.292566	0.0457157	6.39968	1.55707e-10	2.11276e-09
C4K02_4480	3072.51	-0.328686	0.0514187	-6.39235	1.6336e-10	2.21153e-09
C4K02_5475	2558.06	0.447164	0.0699633	6.39141	1.64359e-10	2.21997e-09
C4K02_1434	6212.53	0.378063	0.0591703	6.3894	1.66537e-10	2.24426e-09
C4K02_5159	11548.1	0.278932	0.043678	6.38609	1.70184e-10	2.28819e-09
C4K02_5874	40.5017	3.67341	0.575445	6.38359	1.72987e-10	2.32062e-09
C4K02_0625	34038.4	-0.601897	0.0946991	-6.35589	2.07228e-10	2.77367e-09
C4K02_1755	15625.5	0.274208	0.043404	6.31756	2.65728e-10	3.54864e-09
C4K02_3475	6040.55	-0.437716	0.0696794	-6.28186	3.34556e-10	4.45773e-09
C4K02_0073	1978.35	0.647222	0.103111	6.27693	3.45313e-10	4.59073e-09
C4K02_4110	7308.42	-0.322754	0.0514961	-6.26754	3.66785e-10	4.86525e-09
C4K02_2808	1080.24	0.564903	0.0901818	6.26404	3.75119e-10	4.96466e-09
C4K02_3398	99.0492	-1.4926	0.23837	-6.26169	3.8083e-10	5.0178e-09
C4K02_3681	32396.1	0.243649	0.0389097	6.26191	3.80287e-10	5.0178e-09
C4K02_2738	671.429	-0.706331	0.112931	-6.25456	3.9865e-10	5.24092e-09
C4K02_0233	1161.71	-0.585956	0.0937735	-6.24863	4.14076e-10	5.43165e-09
C4K02_5087	28856.6	-0.317591	0.0509066	-6.23872	4.41179e-10	5.77437e-09
C4K02_1211	17378.4	0.366408	0.058747	6.23705	4.45886e-10	5.8231e-09
C4K02_0041	543.972	0.716391	0.115135	6.22216	4.90342e-10	6.37729e-09
C4K02_3897	427.435	1.88836	0.303492	6.22212	4.90478e-10	6.37729e-09
C4K02_2427	764.096	-0.683635	0.109937	-6.21842	5.02181e-10	6.51513e-09
C4K02_0310	7168.8	0.404307	0.0651602	6.20482	5.47607e-10	7.08894e-09
C4K02_5768	2738.38	-0.420201	0.0678021	-6.19746	5.73817e-10	7.41202e-09
C4K02_2618	14128.1	-0.71094	0.114913	-6.18678	6.14042e-10	7.91432e-09
C4K02_1383	6251.36	0.372111	0.0601502	6.18635	6.15726e-10	7.91878e-09
C4K02_3160	913.771	0.835964	0.13514	6.18592	6.17428e-10	7.92343e-09
C4K02_0560	4692.98	-0.287015	0.0465068	-6.17146	6.76635e-10	8.66444e-09
C4K02_0044	1889.19	0.430717	0.0698466	6.16661	6.97701e-10	8.9149e-09
C4K02_3206	8271.07	0.454995	0.0741205	6.13858	8.32621e-10	1.06159e-08
C4K02_2531	4123.13	-0.409371	0.0666922	-6.13821	8.34549e-10	1.06176e-08
C4K02_3132	2501.7	0.372721	0.0607696	6.13336	8.60448e-10	1.09236e-08
C4K02_0945	4617.22	-0.475063	0.0777225	-6.1123	9.82027e-10	1.24404e-08
C4K02_4601	1656.15	-0.92741	0.152545	-6.07959	1.20491e-09	1.52312e-08
C4K02_3321	12701.2	-0.250865	0.0413662	-6.06448	1.32385e-09	1.66991e-08
C4K02_4503	9129.86	0.304821	0.0503309	6.05634	1.39254e-09	1.75282e-08
C4K02_1221	2826.46	0.412822	0.0681721	6.05558	1.39914e-09	1.75739e-08
C4K02_5557	10300.3	-0.355107	0.0588092	-6.03829	1.55754e-09	1.9522e-08
C4K02_3299	881.149	0.518869	0.0859649	6.03583	1.58152e-09	1.97807e-08
C4K02_1311	3369.85	0.306816	0.0508992	6.02792	1.66084e-09	2.07289e-08
C4K02_5424	709.976	0.646106	0.107254	6.02405	1.70104e-09	2.11861e-08
C4K02_0396	3960.2	-0.389068	0.0645934	-6.02334	1.70856e-09	2.12349e-08
C4K02_4091	7519.87	0.2818	0.046798	6.02163	1.72672e-09	2.14157e-08
C4K02_5861	27622.6	-0.455976	0.0757922	-6.01614	1.78628e-09	2.21081e-08
C4K02_2075	839.568	0.895513	0.148949	6.01222	1.82998e-09	2.26016e-08
C4K02_3058	3585.25	-0.371274	0.0617668	-6.0109	1.84494e-09	2.27389e-08
C4K02_3153	284.925	-0.991676	0.165002	-6.01009	1.85417e-09	2.28052e-08
C4K02_2456	1438.28	1.25536	0.2089	6.00941	1.86198e-09	2.28537e-08
C4K02_1929	8068.52	-0.658602	0.109669	-6.00536	1.9091e-09	2.33836e-08
C4K02_4826	368.367	0.782712	0.130425	6.00123	1.95826e-09	2.39361e-08
C4K02_1260	595.096	-0.677652	0.113086	-5.99235	2.06835e-09	2.52296e-08
C4K02_4341	262.155	1.12822	0.188421	5.98773	2.12785e-09	2.5902e-08
C4K02_2478	3174.35	-0.435072	0.0727175	-5.98304	2.19013e-09	2.66053e-08
C4K02_5635	700.101	0.589415	0.0985638	5.98003	2.23098e-09	2.70461e-08
C4K02_3883	12168.3	-0.261495	0.0437469	-5.97746	2.26638e-09	2.7419e-08
C4K02_4095	2832.43	-0.288007	0.0481865	-5.97693	2.27388e-09	2.74536e-08
C4K02_4599	1406.35	-0.732749	0.122907	-5.96184	2.49407e-09	3.00507e-08
C4K02_5161	117695	0.266576	0.0447208	5.96089	2.50866e-09	3.01651e-08
C4K02_5492	6556.75	-0.370332	0.0621436	-5.95929	2.53344e-09	3.04013e-08
C4K02_5875	675.78	-1.16978	0.196375	-5.95687	2.57115e-09	3.07913e-08
C4K02_0692	6203.94	0.320334	0.0538436	5.94933	2.69235e-09	3.21776e-08
C4K02_0636	2224.71	-0.461921	0.0777268	-5.94288	2.80052e-09	3.3403e-08
C4K02_5288	23217	-0.374458	0.0630206	-5.94183	2.81855e-09	3.35503e-08
C4K02_3083	921.555	0.638886	0.107532	5.94133	2.8272e-09	3.35858e-08
C4K02_4573	342.238	6.88867	1.15979	5.93956	2.85791e-09	3.38826e-08
C4K02_2290	774.8	0.578927	0.0975122	5.93697	2.90343e-09	3.43534e-08
C4K02_0081	3779.2	-0.32114	0.0541011	-5.93594	2.92174e-09	3.45011e-08
C4K02_3445	1976.36	0.637063	0.107366	5.93354	2.96464e-09	3.49379e-08
C4K02_3324	144192	-0.527469	0.0889867	-5.92751	3.07569e-09	3.61745e-08
C4K02_5682	1905.99	0.450091	0.07599	5.92303	3.16061e-09	3.70995e-08
C4K02_3996	6146.77	0.346032	0.058432	5.92197	3.18111e-09	3.72663e-08
C4K02_5712	2442.67	0.4893	0.0827557	5.91258	3.36789e-09	3.93763e-08
C4K02_0134	6384.83	-0.227224	0.0384592	-5.90817	3.45937e-09	4.03661e-08
C4K02_3502	6823.21	-0.357535	0.06054	-5.90576	3.51018e-09	4.08784e-08
C4K02_1323	40726.9	-0.511292	0.0868719	-5.88559	3.96632e-09	4.60997e-08
C4K02_0870	2509.28	0.401982	0.0683178	5.884	4.00479e-09	4.64556e-08
C4K02_4273	6242.55	0.329657	0.0561382	5.87225	4.29918e-09	4.97729e-08
C4K02_2449	520.252	1.09459	0.186553	5.86745	4.42539e-09	5.1134e-08
C4K02_2093	10836	-0.572367	0.0975614	-5.86674	4.44443e-09	5.12539e-08
C4K02_0733	2431.25	0.451207	0.0771031	5.85199	4.85714e-09	5.59043e-08
C4K02_0011	14544.7	-0.392623	0.0671094	-5.85049	4.90137e-09	5.63039e-08
C4K02_2177	748.109	0.529627	0.0907392	5.83681	5.3211e-09	6.1007e-08
C4K02_2232	373.569	8.13459	1.39493	5.83153	5.49202e-09	6.28449e-08
C4K02_3823	643.235	0.73527	0.126121	5.82989	5.5464e-09	6.33446e-08
C4K02_0187	2584.09	0.455747	0.0783259	5.8186	5.93438e-09	6.76451e-08
C4K02_5884	1891.86	-0.479479	0.0824422	-5.81594	6.02946e-09	6.85967e-08
C4K02_4088	2518.57	-0.414049	0.0713235	-5.80523	6.4277e-09	7.29871e-08
C4K02_4613	31974.8	-0.253416	0.0436978	-5.79929	6.65975e-09	7.54772e-08
C4K02_5384	8984	-0.253808	0.0438073	-5.79374	6.88358e-09	7.78647e-08
C4K02_1432	30767.1	-0.322717	0.0558322	-5.78013	7.46431e-09	8.42726e-08
C4K02_1391	18011	0.522873	0.0906665	5.76699	8.0698e-09	9.09351e-08
C4K02_5224	11666.3	0.665388	0.115529	5.75949	8.43665e-09	9.48883e-08
C4K02_2583	2616.15	-0.428339	0.0745321	-5.74704	9.08175e-09	1.0195e-07
C4K02_1521	225.464	0.887413	0.154676	5.73724	9.62337e-09	1.07825e-07
C4K02_2345	128750	-0.561487	0.0980939	-5.72397	1.04063e-08	1.16377e-07
C4K02_5157	110348	0.216351	0.0378331	5.71857	1.07424e-08	1.1991e-07
C4K02_0800	15742	0.376254	0.0660637	5.69532	1.23139e-08	1.37192e-07
C4K02_4976	74556	-0.400697	0.0706061	-5.6751	1.38609e-08	1.54137e-07
C4K02_2684	2328.97	-0.524094	0.0924524	-5.6688	1.438e-08	1.5961e-07
C4K02_2454	255.411	1.55416	0.274728	5.6571	1.53951e-08	1.70557e-07
C4K02_4621	13858.1	-0.332359	0.058882	-5.6445	1.65659e-08	1.83184e-07
C4K02_4961	524.351	0.509202	0.0902243	5.64374	1.66397e-08	1.83658e-07
C4K02_0758	672.901	0.534097	0.0946546	5.64259	1.67513e-08	1.84545e-07
C4K02_0432	5086.29	-0.29813	0.052959	-5.62945	1.80789e-08	1.98801e-07
C4K02_3935	1435.7	0.430099	0.0764178	5.62825	1.82047e-08	1.99812e-07
C4K02_5386	4949.6	0.315813	0.0561485	5.62461	1.8593e-08	2.03697e-07
C4K02_1797	4452.65	0.446532	0.0794008	5.62378	1.86827e-08	2.04301e-07
C4K02_1796	1130.93	0.46966	0.0837521	5.60775	2.04976e-08	2.23734e-07
C4K02_1688	855.541	-0.519021	0.0926629	-5.60117	2.1291e-08	2.31966e-07
C4K02_0212	1962.47	0.342335	0.0612217	5.59172	2.24833e-08	2.44506e-07
C4K02_5409	1944.55	-0.352599	0.0633055	-5.5698	2.55027e-08	2.76833e-07
C4K02_2213	6272.19	-0.716537	0.128773	-5.56433	2.63165e-08	2.85143e-07
C4K02_4562	1436.38	0.352447	0.0633576	5.56282	2.65451e-08	2.87095e-07
C4K02_4411	13153.1	-0.228493	0.0410902	-5.56075	2.6862e-08	2.89992e-07
C4K02_1113	20011.5	0.284316	0.0512461	5.54806	2.88863e-08	3.11277e-07
C4K02_4089	10406.1	-0.232439	0.0420524	-5.52737	3.25066e-08	3.49653e-07
C4K02_5902	3821.79	-0.259201	0.0469744	-5.51793	3.43024e-08	3.68299e-07
C4K02_4063	6785.97	-0.339531	0.061699	-5.50303	3.73329e-08	4.00111e-07
C4K02_2054	2259.86	-0.330951	0.0601468	-5.50239	3.74675e-08	4.00827e-07
C4K02_4014	3220.18	0.389307	0.0708678	5.49343	3.94203e-08	4.20958e-07
C4K02_0340	411.082	-0.684363	0.12472	-5.48718	4.08408e-08	4.3534e-07
C4K02_0013	19632.2	-0.322281	0.0589239	-5.46945	4.5143e-08	4.80334e-07
C4K02_5854	375.328	-0.629782	0.115191	-5.4673	4.56951e-08	4.85336e-07
C4K02_4403	3739.79	0.315066	0.0576332	5.46675	4.58366e-08	4.85967e-07
C4K02_4096	5511.41	-0.258578	0.0473126	-5.46531	4.62086e-08	4.89034e-07
C4K02_0561	3351.68	-0.292191	0.053553	-5.4561	4.86714e-08	5.14179e-07
C4K02_0220	1265.81	-0.447736	0.0822095	-5.44628	5.14344e-08	5.42225e-07
C4K02_3236	6960.17	-0.666729	0.122425	-5.44602	5.15096e-08	5.42225e-07
C4K02_4226	4112.48	-0.372124	0.0687442	-5.41317	6.19192e-08	6.50646e-07
C4K02_4255	2858.07	0.275304	0.0509136	5.40728	6.39892e-08	6.71205e-07
C4K02_2154	1047.69	0.574935	0.106354	5.40584	6.45049e-08	6.75418e-07
C4K02_3835	11831	-0.26722	0.0494576	-5.403	6.55344e-08	6.84985e-07
C4K02_0900	10590.6	-0.367054	0.0680242	-5.39593	6.81698e-08	7.11274e-07
C4K02_2074	2376.11	0.391981	0.0729063	5.37651	7.59441e-08	7.90996e-07
C4K02_3593	24379.9	-0.202352	0.037642	-5.37571	7.62823e-08	7.93121e-07
C4K02_2825	238635	-0.294442	0.0549021	-5.36304	8.18338e-08	8.49349e-07
C4K02_0071	4701.2	0.446713	0.0833326	5.36061	8.29436e-08	8.59359e-07
C4K02_1865	3604.76	-0.711289	0.132759	-5.35773	8.42726e-08	8.68566e-07
C4K02_2455	1394	1.49179	0.278432	5.35781	8.4239e-08	8.68566e-07
C4K02_5476	2903.01	0.391797	0.0731201	5.35827	8.40241e-08	8.68566e-07
C4K02_0755	1296.78	0.367596	0.0686339	5.3559	8.51331e-08	8.75909e-07
C4K02_5759	4674.96	0.330939	0.0618291	5.35248	8.67564e-08	8.9106e-07
C4K02_2155	1495.5	0.555326	0.104077	5.33572	9.51667e-08	9.75747e-07
C4K02_5160	30856.8	0.305761	0.0574164	5.32532	1.00777e-07	1.03148e-06
C4K02_3039	2380.44	-0.725652	0.136416	-5.31942	1.04099e-07	1.06364e-06
C4K02_3794	2014.82	0.471417	0.0887733	5.31035	1.09416e-07	1.11605e-06
C4K02_3532	8979.45	-0.254708	0.0479692	-5.30983	1.09725e-07	1.11727e-06
C4K02_5838	4062.07	0.331637	0.0624898	5.30707	1.11403e-07	1.1324e-06
C4K02_0204	1007.12	-0.540691	0.101903	-5.30597	1.12078e-07	1.13731e-06
C4K02_4469	15042.8	-0.287608	0.0543372	-5.29301	1.20318e-07	1.21883e-06
C4K02_3810	2011.56	0.345526	0.0653425	5.28792	1.23716e-07	1.25112e-06
C4K02_3170	438.478	0.626794	0.118555	5.28693	1.24387e-07	1.25576e-06
C4K02_1397	456.19	-0.674629	0.127653	-5.28487	1.25793e-07	1.26779e-06
C4K02_0404	10767	-0.503131	0.0952974	-5.27958	1.29478e-07	1.30271e-06
C4K02_4104	15540.1	-0.464801	0.0881285	-5.27413	1.3339e-07	1.33979e-06
C4K02_1913	2642.84	0.391314	0.07423	5.27164	1.35208e-07	1.35345e-06
C4K02_3152	1691.49	-0.50077	0.0949878	-5.27194	1.3499e-07	1.35345e-06
C4K02_5162	60360.6	0.301704	0.0573373	5.26191	1.42564e-07	1.42467e-06
C4K02_1010	5067.53	0.39203	0.0746621	5.25072	1.51503e-07	1.51145e-06
C4K02_5345	8927.63	-0.378487	0.0722137	-5.24121	1.59527e-07	1.58882e-06
C4K02_0008	18795.4	-0.380236	0.0725841	-5.23856	1.61834e-07	1.60909e-06
C4K02_5740	28617.8	0.579344	0.110634	5.23659	1.63575e-07	1.62367e-06
C4K02_0048	22225.5	-0.509682	0.0973965	-5.23306	1.66728e-07	1.64944e-06
C4K02_1461	12559.8	0.242719	0.0463814	5.2331	1.66695e-07	1.64944e-06
C4K02_2336	2324.23	0.346012	0.0661712	5.22904	1.7039e-07	1.68285e-06
C4K02_4762	9619.18	0.70401	0.134748	5.22462	1.7451e-07	1.72067e-06
C4K02_3847	1539.05	-0.375234	0.0718348	-5.22356	1.75511e-07	1.72766e-06
C4K02_3113	2433.87	0.425967	0.0816172	5.21908	1.7981e-07	1.76704e-06
C4K02_5767	9318.63	-0.23049	0.0441684	-5.21844	1.80433e-07	1.77022e-06
C4K02_5598	432.424	0.684648	0.131444	5.20868	1.90191e-07	1.86286e-06
C4K02_2178	234.081	0.842869	0.161879	5.20679	1.92137e-07	1.87881e-06
C4K02_2779	1835.97	0.442234	0.0850357	5.20057	1.98681e-07	1.9396e-06
C4K02_2982	12991.1	0.497497	0.0957035	5.19832	2.01103e-07	1.96001e-06
C4K02_2981	3069.48	0.400047	0.0769755	5.19707	2.02451e-07	1.9699e-06
C4K02_3962	2915.65	-0.568066	0.109582	-5.18393	2.17259e-07	2.11052e-06
C4K02_1462	21556.4	0.264255	0.0512279	5.15843	2.49026e-07	2.41515e-06
C4K02_1384	3940.52	0.310274	0.0601634	5.15719	2.50679e-07	2.4272e-06
C4K02_3080	691.972	-0.546809	0.106043	-5.15647	2.51645e-07	2.43257e-06
C4K02_4864	4505.62	-0.569248	0.110476	-5.15269	2.56781e-07	2.47817e-06
C4K02_4646	8745.26	0.293289	0.0569724	5.14791	2.63404e-07	2.53795e-06
C4K02_1268	501.352	-0.566658	0.110168	-5.14356	2.69581e-07	2.59324e-06
C4K02_4679	736.277	-0.615299	0.119711	-5.13988	2.74911e-07	2.64022e-06
C4K02_0290	2499.49	-0.618177	0.120417	-5.13363	2.84214e-07	2.72514e-06
C4K02_2214	1821.48	-0.546518	0.10668	-5.12296	3.00776e-07	2.87927e-06
C4K02_0072	1350.83	0.555023	0.108418	5.1193	3.06677e-07	2.93102e-06
C4K02_3551	1683.29	0.386834	0.0756565	5.11303	3.17031e-07	3.02508e-06
C4K02_3542	912.759	0.498495	0.0976525	5.10478	3.31177e-07	3.15499e-06
C4K02_3086	9797.83	-0.47836	0.093894	-5.09468	3.49334e-07	3.32261e-06
C4K02_2535	16504.7	-0.280632	0.0550958	-5.09353	3.51463e-07	3.33749e-06
C4K02_3554	4967.89	-0.24535	0.0482204	-5.0881	3.61671e-07	3.42892e-06
C4K02_0885	619.848	0.525309	0.103391	5.08078	3.75886e-07	3.55799e-06
C4K02_2156	518.407	0.684888	0.134819	5.08005	3.77337e-07	3.56601e-06
C4K02_2474	30.007	-1.57924	0.311011	-5.07776	3.81904e-07	3.60341e-06
C4K02_5775	6340.65	-0.3192	0.0630141	-5.06553	4.07262e-07	3.83657e-06
C4K02_3875	579.823	0.465494	0.092027	5.05823	4.23159e-07	3.97999e-06
C4K02_3822	1094.96	0.5717	0.11308	5.05572	4.2876e-07	4.02626e-06
C4K02_2807	787.537	0.634437	0.125513	5.05475	4.30957e-07	4.04048e-06
C4K02_2810	557.992	0.469625	0.0930567	5.04665	4.49617e-07	4.20211e-06
C4K02_4471	20163.8	-0.403306	0.0799131	-5.0468	4.49263e-07	4.20211e-06
C4K02_0707	6202.24	0.348788	0.0691315	5.04528	4.52853e-07	4.21903e-06
C4K02_2357	28.6028	-1.67465	0.331912	-5.04547	4.52399e-07	4.21903e-06
C4K02_1223	20592.3	-0.303343	0.0601971	-5.03916	4.67579e-07	4.34936e-06
C4K02_0279	356.013	-0.786826	0.156233	-5.03622	4.74814e-07	4.40973e-06
C4K02_4580	3345.16	-0.352152	0.0700047	-5.0304	4.89465e-07	4.53867e-06
C4K02_1570	1591.13	-0.464829	0.0925505	-5.02244	5.10201e-07	4.72356e-06
C4K02_0083	41567.2	-0.797243	0.158897	-5.01735	5.23902e-07	4.84233e-06
C4K02_0572	30905	-0.231704	0.0461833	-5.01707	5.24667e-07	4.84233e-06
C4K02_2069	5488.78	0.279012	0.0556242	5.01603	5.27514e-07	4.86101e-06
C4K02_3096	290.206	0.813662	0.162373	5.01107	5.41276e-07	4.98008e-06
C4K02_0194	2741.94	-0.444768	0.0888173	-5.00768	5.50912e-07	5.06086e-06
C4K02_5741	8408.72	0.398243	0.0795749	5.00463	5.59683e-07	5.13347e-06
C4K02_0577	2287.57	-0.362485	0.0724459	-5.00352	5.62922e-07	5.15518e-06
C4K02_0193	960.815	-0.41083	0.0821621	-5.00024	5.72578e-07	5.22742e-06
C4K02_2991	1205.14	-0.580697	0.116128	-5.00051	5.71801e-07	5.22742e-06
C4K02_0012	17035.3	-0.395331	0.079221	-4.99024	6.03055e-07	5.49718e-06
C4K02_5152	4431.77	0.335377	0.0672266	4.98875	6.07699e-07	5.531e-06
C4K02_3350	1939.23	0.320271	0.0644225	4.97142	6.64659e-07	6.04013e-06
C4K02_4513	13877.3	-0.258779	0.0521785	-4.95948	7.06805e-07	6.41328e-06
C4K02_4429	1944.72	0.33179	0.0669941	4.95252	7.32578e-07	6.63696e-06
C4K02_2215	1749.08	-0.585463	0.118227	-4.95204	7.34394e-07	6.64323e-06
C4K02_5479	5491.9	-0.326801	0.0661193	-4.94259	7.70918e-07	6.96298e-06
C4K02_0188	1035.64	0.462819	0.0936852	4.94015	7.80607e-07	7.03974e-06
C4K02_0009	9380.03	-0.276502	0.0560368	-4.9343	8.04392e-07	7.2432e-06
C4K02_0901	5008.38	-0.443689	0.0899247	-4.934	8.05616e-07	7.2432e-06
C4K02_4086	3239.63	-0.416451	0.0844843	-4.92934	8.25095e-07	7.40708e-06
C4K02_4155	2946.27	-0.633008	0.128748	-4.91665	8.80367e-07	7.89129e-06
C4K02_0010	14805.6	-0.378281	0.0769865	-4.9136	8.94171e-07	7.99081e-06
C4K02_0076	2167.6	0.567677	0.11553	4.91366	8.9393e-07	7.99081e-06
C4K02_3040	2266.37	-0.515755	0.105042	-4.91001	9.1074e-07	8.12661e-06
C4K02_4963	1707.03	0.358051	0.0730223	4.90331	9.42344e-07	8.39595e-06
C4K02_3533	11098.6	-0.202759	0.0414077	-4.89665	9.74849e-07	8.67249e-06
C4K02_5512	4170.76	-0.516184	0.105807	-4.87856	1.06862e-06	9.49242e-06
C4K02_2737	1083.74	-0.452133	0.0929294	-4.86534	1.1426e-06	1.01343e-05
C4K02_0359	572.672	0.493957	0.101629	4.86037	1.17164e-06	1.03764e-05
C4K02_1229	4284.66	-0.321356	0.0662276	-4.8523	1.22037e-06	1.07918e-05
C4K02_5836	3082.71	-0.376105	0.0775501	-4.84983	1.23568e-06	1.09109e-05
C4K02_2826	209607	-0.337794	0.0696729	-4.84828	1.24534e-06	1.09798e-05
C4K02_0813	2255.41	0.296439	0.0611542	4.8474	1.25093e-06	1.10126e-05
C4K02_4623	23625.3	-0.31985	0.0660432	-4.84304	1.27867e-06	1.12401e-05
C4K02_2805	4447.73	-0.281584	0.0581742	-4.84037	1.296e-06	1.13756e-05
C4K02_3050	1546	-0.314781	0.0650445	-4.83948	1.3018e-06	1.14096e-05
C4K02_0500	2480.59	-0.29782	0.0618449	-4.81559	1.46763e-06	1.28439e-05
C4K02_5516	16705.7	0.199637	0.0414952	4.81109	1.5011e-06	1.31174e-05
C4K02_4704	11544.6	0.314141	0.0654084	4.80276	1.56493e-06	1.3655e-05
C4K02_2485	1693.03	-0.317869	0.0662584	-4.79742	1.60723e-06	1.40035e-05
C4K02_5002	31657.3	-0.22647	0.0472316	-4.79489	1.62764e-06	1.41189e-05
C4K02_5163	20725.8	0.217482	0.0453563	4.79498	1.62692e-06	1.41189e-05
C4K02_5896	2973.9	-0.253071	0.0527744	-4.79534	1.62396e-06	1.41189e-05
C4K02_3906	2404.36	0.343726	0.0717322	4.7918	1.65293e-06	1.43173e-05
C4K02_4462	40245.4	-0.28045	0.0585846	-4.7871	1.69205e-06	1.46134e-05
C4K02_5755	7591.56	-0.26654	0.0556768	-4.78728	1.69061e-06	1.46134e-05
C4K02_4899	282.677	0.797166	0.166606	4.78474	1.71209e-06	1.47649e-05
C4K02_3960	2330.7	0.25151	0.0525876	4.78269	1.72964e-06	1.48946e-05
C4K02_4210	8533.61	0.501824	0.104951	4.78153	1.73969e-06	1.49593e-05
C4K02_5352	12430.2	0.205998	0.043102	4.77932	1.75887e-06	1.51023e-05
C4K02_2303	517.074	0.612983	0.128416	4.77341	1.81137e-06	1.55305e-05
C4K02_4303	354.211	0.635118	0.133193	4.76841	1.85687e-06	1.58976e-05
C4K02_5076	743.455	0.519049	0.108891	4.76667	1.87297e-06	1.60123e-05
C4K02_1530	34170.8	-0.397295	0.0836319	-4.75052	2.02892e-06	1.73205e-05
C4K02_1886	32425.6	-0.243312	0.0512309	-4.74932	2.04106e-06	1.7399e-05
C4K02_5016	1646.95	0.423796	0.0892552	4.74815	2.0529e-06	1.74748e-05
C4K02_0185	3777.3	0.366176	0.0771437	4.74667	2.0679e-06	1.75519e-05
C4K02_1304	6238.69	0.490745	0.103384	4.7468	2.06655e-06	1.75519e-05
C4K02_2827	247143	-0.466381	0.098286	-4.74514	2.08364e-06	1.76602e-05
C4K02_0620	318.818	-0.666207	0.140444	-4.74358	2.09979e-06	1.77716e-05
C4K02_0221	1266.46	-0.391236	0.0824894	-4.74287	2.10714e-06	1.78084e-05
C4K02_0691	5774.05	0.320638	0.06761	4.74246	2.11139e-06	1.78188e-05
C4K02_2506	2326.49	-0.602885	0.127151	-4.74148	2.12158e-06	1.78793e-05
C4K02_2344	2259.36	-0.287016	0.0606125	-4.73527	2.18765e-06	1.84099e-05
C4K02_1104	662.18	0.463266	0.0978466	4.73461	2.19472e-06	1.84432e-05
C4K02_1257	734.342	-0.554281	0.117146	-4.73153	2.22831e-06	1.86988e-05
C4K02_2152	6929.38	0.297193	0.0628831	4.72612	2.2885e-06	1.91767e-05
C4K02_1178	4835.13	-0.351568	0.0744081	-4.72487	2.30266e-06	1.92681e-05
C4K02_0445	1140.2	0.304066	0.0644267	4.71956	2.36357e-06	1.97498e-05
C4K02_5748	2629.22	-0.329229	0.0697823	-4.71795	2.38235e-06	1.98787e-05
C4K02_2788	437.794	0.620367	0.13156	4.71546	2.41161e-06	2.00945e-05
C4K02_5887	15841.1	0.333128	0.0707131	4.71098	2.46524e-06	2.05124e-05
C4K02_0811	1614.95	0.273501	0.0581086	4.70672	2.51729e-06	2.09156e-05
C4K02_3661	1568.43	0.37541	0.0797652	4.70644	2.52076e-06	2.09156e-05
C4K02_4015	651.958	0.490909	0.104318	4.70588	2.52768e-06	2.09436e-05
C4K02_3279	2040.02	-0.377613	0.0803147	-4.70166	2.58055e-06	2.13518e-05
C4K02_4732	5711.94	0.354528	0.0755406	4.69321	2.68948e-06	2.2222e-05
C4K02_4156	5551.84	0.292534	0.062374	4.69	2.73209e-06	2.25426e-05
C4K02_3171	1515.64	0.360766	0.0769986	4.68535	2.79476e-06	2.30276e-05
C4K02_0082	897.393	-0.695903	0.14854	-4.68497	2.80005e-06	2.30391e-05
C4K02_3034	18368.1	-0.507018	0.108481	-4.67378	2.95705e-06	2.42971e-05
C4K02_0470	37415.5	-0.252362	0.0540562	-4.66851	3.03395e-06	2.48944e-05
C4K02_5379	940.324	0.388667	0.0833072	4.66547	3.07914e-06	2.52302e-05
C4K02_0079	9239.4	-0.269803	0.0578982	-4.65996	3.16277e-06	2.58796e-05
C4K02_2885	6362.89	0.408424	0.0876707	4.65861	3.18353e-06	2.60135e-05
C4K02_2633	1906.33	-0.346554	0.0744563	-4.65446	3.24828e-06	2.65059e-05
C4K02_0379	9082.76	-0.19771	0.0424892	-4.65317	3.26866e-06	2.66355e-05
C4K02_3159	1147.55	0.411341	0.088437	4.65123	3.29963e-06	2.68509e-05
C4K02_5769	17746.7	0.2267	0.0487711	4.64825	3.34761e-06	2.72039e-05
C4K02_5245	418.243	0.530441	0.11424	4.64322	3.43022e-06	2.7837e-05
C4K02_0865	2455.95	0.364246	0.0784936	4.64046	3.47634e-06	2.81341e-05
C4K02_1569	886.425	-0.424154	0.0914005	-4.64061	3.47389e-06	2.81341e-05
C4K02_0262	2867.83	0.264229	0.0569666	4.63831	3.51266e-06	2.83892e-05
C4K02_4106	331987	-0.421779	0.0909527	-4.63735	3.52913e-06	2.84834e-05
C4K02_1864	1493.78	-0.552571	0.11923	-4.63449	3.57817e-06	2.88399e-05
C4K02_2375	526.575	0.518644	0.111973	4.63186	3.62391e-06	2.91688e-05
C4K02_1020	9874.85	0.229538	0.0496137	4.6265	3.71891e-06	2.98928e-05
C4K02_1254	288.011	-0.787194	0.170181	-4.62564	3.73441e-06	2.99766e-05
C4K02_5710	4551.8	-0.262796	0.0568298	-4.62427	3.75912e-06	3.01341e-05
C4K02_1850	1845.89	-0.295764	0.0640449	-4.61808	3.87304e-06	3.10053e-05
C4K02_3934	1682.97	0.349651	0.0757285	4.61717	3.89018e-06	3.11004e-05
C4K02_5244	2917.21	-0.268242	0.058259	-4.6043	4.1386e-06	3.30418e-05
C4K02_3087	2119.82	-0.468926	0.101884	-4.60252	4.17403e-06	3.32797e-05
C4K02_2295	222.753	0.853655	0.185509	4.60169	4.19067e-06	3.33674e-05
C4K02_1838	2379.38	-0.366642	0.0797469	-4.59757	4.27437e-06	3.39881e-05
C4K02_0075	3182.9	0.601475	0.130875	4.59581	4.31068e-06	3.4185e-05
C4K02_4111	4664.42	-0.325634	0.0708542	-4.59584	4.31018e-06	3.4185e-05
C4K02_2019	2329.45	-0.441542	0.0961268	-4.59332	4.36243e-06	3.4549e-05
C4K02_0175	4857.99	-0.256431	0.055854	-4.5911	4.40908e-06	3.48718e-05
C4K02_2932	304.442	0.628893	0.137019	4.58983	4.43614e-06	3.5039e-05
C4K02_0799	3784.74	0.338269	0.0739485	4.57438	4.77632e-06	3.76756e-05
C4K02_0070	3511.94	0.47405	0.103801	4.5669	4.94988e-06	3.89927e-05
C4K02_1467	1664.76	-0.386135	0.0845571	-4.56656	4.95794e-06	3.90042e-05
C4K02_1218	1852.8	0.292168	0.0640576	4.56103	5.09034e-06	3.99926e-05
C4K02_4749	6353.87	-0.267074	0.0585601	-4.56068	5.09893e-06	4.0007e-05
C4K02_4016	1200.99	0.295212	0.0648249	4.554	5.2636e-06	4.12443e-05
C4K02_2431	1067.4	-0.393432	0.086416	-4.55277	5.29451e-06	4.14317e-05
C4K02_5361	2253.28	0.231668	0.0508945	4.55192	5.31582e-06	4.15434e-05
C4K02_0618	411.336	-0.664089	0.14596	-4.54981	5.36934e-06	4.19064e-05
C4K02_3704	1287.67	0.384427	0.084661	4.54078	5.60476e-06	4.36861e-05
C4K02_2206	298.497	0.835931	0.184153	4.53932	5.64348e-06	4.393e-05
C4K02_2272	28.1813	-2.74652	0.605456	-4.53629	5.72538e-06	4.4509e-05
C4K02_3788	8308.17	-0.434072	0.0958184	-4.53015	5.89421e-06	4.57614e-05
C4K02_4125	1466.88	0.328032	0.0724405	4.5283	5.94601e-06	4.6103e-05
C4K02_0047	1923.57	-0.582971	0.129421	-4.50446	6.65413e-06	5.1526e-05
C4K02_0143	152967	-0.203042	0.0451008	-4.50197	6.73256e-06	5.19971e-05
C4K02_5180	3202.15	0.245482	0.0545259	4.50212	6.72786e-06	5.19971e-05
C4K02_2325	5898.43	-0.335174	0.0744996	-4.499	6.82737e-06	5.26607e-05
C4K02_4518	3432.6	-0.302192	0.0672025	-4.49674	6.90037e-06	5.31544e-05
C4K02_2616	11491.2	-0.487443	0.108416	-4.49604	6.92304e-06	5.32597e-05
C4K02_3059	103.712	1.48354	0.330097	4.49427	6.98094e-06	5.36354e-05
C4K02_5810	26650.1	0.204035	0.0454196	4.49224	7.04783e-06	5.40791e-05
C4K02_1336	1543.84	0.360847	0.0803629	4.49022	7.11481e-06	5.45223e-05
C4K02_3621	354.026	0.721827	0.16093	4.48536	7.27922e-06	5.571e-05
C4K02_3885	1154.75	0.428354	0.0955069	4.48506	7.28938e-06	5.57157e-05
C4K02_0996	12123.2	0.259983	0.0580792	4.47635	7.59299e-06	5.79614e-05
C4K02_3631	2781.5	0.556655	0.124496	4.47128	7.77529e-06	5.92766e-05
C4K02_5684	905.798	0.375149	0.0840203	4.46498	8.00746e-06	6.0968e-05
C4K02_1352	4852.69	-0.232054	0.052023	-4.46061	8.17265e-06	6.21457e-05
C4K02_2451	1234.95	0.971725	0.218125	4.45489	8.39357e-06	6.36525e-05
C4K02_3298	1348.99	-0.379812	0.0852566	-4.45493	8.39213e-06	6.36525e-05
C4K02_5754	3073.03	-0.246346	0.0553008	-4.45465	8.40308e-06	6.36525e-05
C4K02_3036	17610	-0.853366	0.191584	-4.45427	8.41779e-06	6.36824e-05
C4K02_0730	2385.46	-0.220802	0.0495859	-4.45293	8.47077e-06	6.40014e-05
C4K02_0902	20957.1	-0.290949	0.0653513	-4.45207	8.50452e-06	6.41744e-05
C4K02_5318	288138	0.219858	0.0495155	4.44018	8.98833e-06	6.77388e-05
C4K02_0368	1741.66	-0.333103	0.0750954	-4.43573	9.1762e-06	6.88351e-05
C4K02_1980	11166.9	-0.219134	0.049397	-4.43619	9.15664e-06	6.88351e-05
C4K02_4380	3324.37	0.235007	0.052976	4.43609	9.16061e-06	6.88351e-05
C4K02_4431	1918.62	-0.348516	0.078572	-4.43563	9.18034e-06	6.88351e-05
C4K02_1258	184.133	-0.937839	0.211447	-4.43534	9.1927e-06	6.88405e-05
C4K02_0994	3139.63	0.363088	0.0819711	4.42947	9.44662e-06	7.06526e-05
C4K02_4658	3080.62	-0.342197	0.0775114	-4.4148	1.01106e-05	7.55229e-05
C4K02_4169	11479.5	-0.205882	0.0466688	-4.41156	1.0263e-05	7.65646e-05
C4K02_1396	386.433	-0.547164	0.124043	-4.41107	1.02863e-05	7.66418e-05
C4K02_2184	380.348	-0.563935	0.127917	-4.40861	1.04037e-05	7.74196e-05
C4K02_2217	1984.12	-0.358293	0.0813403	-4.40487	1.05848e-05	7.86677e-05
C4K02_2168	323.355	0.603873	0.137143	4.40325	1.06641e-05	7.91581e-05
C4K02_4638	1437.05	-0.4735	0.107654	-4.39835	1.09077e-05	8.08646e-05
C4K02_1217	78.6399	-1.08434	0.246836	-4.39298	1.1181e-05	8.27868e-05
C4K02_3558	1372.62	0.412571	0.0939318	4.39224	1.1219e-05	8.29644e-05
C4K02_0074	1742.23	0.593706	0.135186	4.39177	1.12431e-05	8.30388e-05
C4K02_2866	4269.62	0.198105	0.0451292	4.38973	1.13491e-05	8.37172e-05
C4K02_0699	2938.85	0.354466	0.0808295	4.38536	1.15795e-05	8.53108e-05
C4K02_2619	2229.67	-0.339164	0.0773553	-4.3845	1.16253e-05	8.55417e-05
C4K02_5757	1850.1	0.342872	0.0782276	4.38301	1.17053e-05	8.60233e-05
C4K02_0043	880.862	0.374649	0.0855184	4.38092	1.18177e-05	8.67416e-05
C4K02_5618	14010.5	-0.159672	0.0364599	-4.37938	1.19015e-05	8.7248e-05
C4K02_4012	1768.12	0.317097	0.0724261	4.37821	1.19658e-05	8.76106e-05
C4K02_1793	3764.38	0.319336	0.0729868	4.37526	1.21289e-05	8.86956e-05
C4K02_4996	8295.82	-0.193077	0.0442139	-4.36689	1.26029e-05	9.20481e-05
C4K02_2559	2971.06	-0.276267	0.0632973	-4.3646	1.27356e-05	9.29026e-05
C4K02_4130	1806.17	-0.301285	0.0690508	-4.36324	1.2815e-05	9.33663e-05
C4K02_4467	7782.37	-0.259274	0.0594344	-4.36236	1.28668e-05	9.36283e-05
C4K02_1390	26789	0.324965	0.0745535	4.35881	1.30769e-05	9.50405e-05
C4K02_2395	1850.5	-0.234635	0.0538601	-4.35638	1.32231e-05	9.59848e-05
C4K02_4664	4201.3	0.433715	0.0995731	4.35574	1.32616e-05	9.61467e-05
C4K02_5332	1608.32	0.576614	0.132453	4.35334	1.34082e-05	9.70902e-05
C4K02_0570	10463.8	0.292912	0.0674467	4.34287	1.40633e-05	0.000101709
C4K02_1463	13253.3	0.251329	0.0579414	4.33764	1.44018e-05	0.000103903
C4K02_5170	429.592	0.433636	0.0999695	4.33768	1.43997e-05	0.000103903
C4K02_0612	760.17	-0.617075	0.142341	-4.33519	1.45637e-05	0.000104944
C4K02_2486	1389.49	-0.342129	0.0789349	-4.33432	1.46208e-05	0.000105227
C4K02_3620	104.175	1.01004	0.233141	4.3323	1.47557e-05	0.000106069
C4K02_1503	1900.57	-0.536074	0.124058	-4.32117	1.55205e-05	0.000111431
C4K02_2458	5542.68	-0.237815	0.0550638	-4.3189	1.56809e-05	0.000112446
C4K02_2153	3004.39	0.321176	0.074461	4.31334	1.60804e-05	0.000115172
C4K02_0346	117.531	-1.15254	0.26748	-4.3089	1.64072e-05	0.000117356
C4K02_4825	539.478	0.490952	0.113945	4.30866	1.6425e-05	0.000117356
C4K02_1891	3960.31	-0.197292	0.0458039	-4.30733	1.6524e-05	0.000117921
C4K02_1978	1657.87	-0.61443	0.142807	-4.30251	1.68872e-05	0.000120367
C4K02_1633	1607.79	-0.307281	0.0714302	-4.30183	1.69391e-05	0.000120592
C4K02_2551	5439.32	0.238584	0.0554704	4.3011	1.69954e-05	0.000120847
C4K02_1169	2705.96	0.300042	0.0698263	4.29697	1.73146e-05	0.000122969
C4K02_3043	594.608	0.519909	0.121028	4.29579	1.7407e-05	0.000123329
C4K02_4748	3560.66	-0.25527	0.0594208	-4.29597	1.73928e-05	0.000123329
C4K02_1017	7976.92	0.250335	0.0583092	4.29322	1.76097e-05	0.000124616
C4K02_0210	8763.58	-0.213392	0.0497383	-4.2903	1.78433e-05	0.000126118
C4K02_2023	329.114	0.521016	0.121585	4.28521	1.82565e-05	0.000128621
C4K02_2532	2897.52	-0.267056	0.0623158	-4.28553	1.82307e-05	0.000128621
C4K02_4598	1267.02	-0.406405	0.0948406	-4.28514	1.82626e-05	0.000128621
C4K02_2690	358.811	0.647452	0.151487	4.27399	1.92003e-05	0.000135064
C4K02_0090	2629.79	0.264412	0.0618693	4.27372	1.92238e-05	0.000135069
C4K02_2534	4223.16	-0.233292	0.0545968	-4.273	1.9286e-05	0.000135345
C4K02_3814	84.166	0.96881	0.226752	4.27256	1.93242e-05	0.000135452
C4K02_5839	5602.89	0.226184	0.053011	4.26674	1.98352e-05	0.00013887
C4K02_3033	10561.4	-0.529842	0.124208	-4.26578	1.99205e-05	0.000139302
C4K02_2845	5315.95	0.993069	0.232823	4.26533	1.99606e-05	0.000139418
C4K02_1860	4792.87	-0.361987	0.0848787	-4.26475	2.00123e-05	0.000139614
C4K02_1921	1403.8	0.403946	0.0947609	4.2628	2.01885e-05	0.000140677
C4K02_4578	4809.11	-0.248948	0.0584471	-4.25937	2.05e-05	0.00014268
C4K02_2634	2550.85	-0.297861	0.0699725	-4.25683	2.07347e-05	0.000144144
C4K02_4712	6638.27	-0.247269	0.0581355	-4.25333	2.10613e-05	0.000146243
C4K02_2895	50972.2	-0.180915	0.0425675	-4.25008	2.13692e-05	0.000148206
C4K02_2787	486.923	0.420943	0.0990814	4.24845	2.15254e-05	0.000149115
C4K02_3328	3640.99	-0.335014	0.0789668	-4.24246	2.21082e-05	0.000152973
C4K02_5823	1168.82	0.298642	0.0705598	4.23246	2.31147e-05	0.000159751
C4K02_5879	312.133	-0.890531	0.210452	-4.23152	2.32119e-05	0.000160235
C4K02_4940	729.613	0.393192	0.0930352	4.22627	2.37598e-05	0.000163826
C4K02_3287	1455.04	-0.358012	0.0848528	-4.21921	2.45157e-05	0.000168841
C4K02_0156	1545.51	0.314157	0.0745507	4.21401	2.50876e-05	0.000172579
C4K02_4358	931.046	0.442533	0.105051	4.21254	2.52515e-05	0.000173505
C4K02_2418	537.116	0.490313	0.116432	4.21116	2.54063e-05	0.000174366
C4K02_0312	6060.68	0.316169	0.0752663	4.20067	2.66123e-05	0.000182432
C4K02_4426	1015.21	0.342354	0.0815635	4.19739	2.70005e-05	0.000184878
C4K02_3322	6627.84	-0.233584	0.0556876	-4.19454	2.73424e-05	0.000187003
C4K02_2181	656.862	0.538263	0.128477	4.18958	2.79475e-05	0.000190921
C4K02_1591	1215.39	0.368737	0.0880936	4.18574	2.84242e-05	0.000193953
C4K02_5122	16828.4	-0.273088	0.0652841	-4.18307	2.87597e-05	0.000196017
C4K02_2509	2095.06	0.337247	0.0806782	4.18015	2.91316e-05	0.000198323
C4K02_0195	367.259	-0.575787	0.138025	-4.17161	3.02455e-05	0.00020541
C4K02_0351	612.205	-0.397899	0.0953881	-4.17137	3.02768e-05	0.00020541
C4K02_1519	655.015	0.450551	0.108006	4.17155	3.02529e-05	0.00020541
C4K02_4554	408.263	0.459409	0.110169	4.17005	3.04539e-05	0.000206375
C4K02_1164	2139.89	0.269998	0.0649677	4.15588	3.24045e-05	0.000219342
C4K02_1185	4034.61	0.290512	0.0699127	4.15535	3.24787e-05	0.000219593
C4K02_2109	15251.1	-0.311981	0.0750868	-4.15493	3.25382e-05	0.000219744
C4K02_1920	490.453	0.450537	0.108466	4.15373	3.27095e-05	0.000220649
C4K02_5869	1080.89	0.343946	0.0828783	4.15001	3.32454e-05	0.000224009
C4K02_0957	27323	-0.246381	0.0594591	-4.1437	3.41741e-05	0.000230004
C4K02_5256	2222.75	0.268683	0.0649194	4.13873	3.49239e-05	0.000234784
C4K02_0068	9663.47	0.425038	0.10279	4.135	3.54953e-05	0.000238354
C4K02_4173	508.543	0.501538	0.121434	4.13012	3.62581e-05	0.000243201
C4K02_5385	86692.7	-0.160346	0.0388615	-4.12608	3.68999e-05	0.000247225
C4K02_3320	175.08	0.738482	0.179133	4.12253	3.74742e-05	0.000250789
C4K02_1332	4466.99	-0.268443	0.0652144	-4.11631	3.84985e-05	0.000257352
C4K02_1264	81.6351	-0.974972	0.236929	-4.11504	3.87114e-05	0.000258484
C4K02_4923	41870.1	0.209085	0.0508395	4.11266	3.91132e-05	0.000260872
C4K02_5903	1214.24	-0.318757	0.0776922	-4.10282	4.08152e-05	0.000271918
C4K02_4468	7693.5	-0.195441	0.0477251	-4.09514	4.2191e-05	0.000280767
C4K02_2748	13328.7	-0.216304	0.0528232	-4.09486	4.22418e-05	0.000280789
C4K02_4211	6088.43	0.446357	0.109019	4.09432	4.23412e-05	0.000281134
C4K02_4428	2455.04	0.324221	0.0792544	4.09088	4.29733e-05	0.000285012
C4K02_1394	314.193	-4.29015	1.05081	-4.08271	4.45145e-05	0.000294902
C4K02_4227	6531.25	0.217284	0.0532286	4.08209	4.46331e-05	0.000295357
C4K02_1269	278.577	-0.589303	0.144403	-4.08096	4.48505e-05	0.000296465
C4K02_2883	5529.68	-0.210518	0.0516293	-4.07748	4.55259e-05	0.000300593
C4K02_2450	429.357	1.35107	0.331615	4.07421	4.617e-05	0.000304506
C4K02_1042	2736.45	-0.235679	0.0578637	-4.073	4.64116e-05	0.000305759
C4K02_0232	340.022	0.655962	0.16112	4.07127	4.67569e-05	0.00030769
C4K02_4237	318.929	-0.641561	0.157609	-4.0706	4.68927e-05	0.000308242
C4K02_2763	7416.44	0.16116	0.0396054	4.06914	4.71865e-05	0.000309485
C4K02_4302	312.204	0.591437	0.145343	4.06925	4.71639e-05	0.000309485
C4K02_0903	1975.2	-0.337912	0.0831268	-4.06502	4.8029e-05	0.000314662
C4K02_1334	800.763	0.378657	0.0931794	4.06374	4.82919e-05	0.000316034
C4K02_3616	118.625	1.09014	0.268351	4.06236	4.85782e-05	0.000317556
C4K02_0014	112710	-0.247631	0.060977	-4.06107	4.88493e-05	0.000318976
C4K02_5277	1922.22	-0.414508	0.10209	-4.06021	4.90287e-05	0.000319795
C4K02_1967	204.186	0.690563	0.170114	4.05941	4.91965e-05	0.000320536
C4K02_3141	20956	-0.387011	0.0953603	-4.05841	4.94087e-05	0.000321564
C4K02_0861	3260.45	0.246939	0.0608577	4.05763	4.95722e-05	0.000322274
C4K02_0450	584.911	-0.427365	0.105497	-4.05097	5.10049e-05	0.000331224
C4K02_4477	552.626	0.577489	0.142748	4.0455	5.22105e-05	0.000338681
C4K02_2621	2681.29	-0.251702	0.0622355	-4.04434	5.24697e-05	0.00033999
C4K02_5289	11933.7	-0.324051	0.0802301	-4.03901	5.36767e-05	0.000347431
C4K02_5331	522.156	0.630558	0.156329	4.03353	5.49442e-05	0.000354961
C4K02_5756	3565.17	-0.233469	0.0578829	-4.03347	5.49602e-05	0.000354961
C4K02_2859	2488.58	-0.402165	0.0997685	-4.03098	5.55441e-05	0.000358341
C4K02_5168	2522.23	-0.26664	0.0661842	-4.02875	5.60736e-05	0.000361363
C4K02_5432	1592.63	0.270175	0.0670693	4.02829	5.6184e-05	0.000361681
C4K02_0197	529.863	0.430108	0.106796	4.02739	5.64003e-05	0.000362285
C4K02_4661	2830.86	0.481411	0.119534	4.0274	5.63963e-05	0.000362285
C4K02_1079	391.65	-0.579364	0.143889	-4.02646	5.66225e-05	0.000363317
C4K02_1930	227.069	-0.74407	0.184811	-4.02611	5.6706e-05	0.000363459
C4K02_0222	2007.86	-0.317989	0.0790347	-4.02341	5.7361e-05	0.000366657
C4K02_2296	484.695	0.640329	0.159137	4.02377	5.7273e-05	0.000366657
C4K02_3609	278.251	0.590506	0.146781	4.02304	5.74529e-05	0.000366657
C4K02_4382	1354.25	0.363181	0.0902703	4.02327	5.73966e-05	0.000366657
C4K02_3123	71925.9	-0.28373	0.0705543	-4.02145	5.78414e-05	0.000368739
C4K02_5278	3912.63	-0.364024	0.0905747	-4.01905	5.84338e-05	0.000372115
C4K02_0347	404.16	-0.630291	0.156896	-4.01725	5.88809e-05	0.000374558
C4K02_5343	12010.4	-0.177381	0.0442715	-4.00665	6.15857e-05	0.000391343
C4K02_4617	2643.07	-0.283124	0.0707413	-4.00225	6.27439e-05	0.000398276
C4K02_2858	3381.38	-0.394705	0.0987216	-3.99817	6.38351e-05	0.000404768
C4K02_4278	29983.5	-0.180264	0.0451682	-3.99094	6.58122e-05	0.000416565
C4K02_5689	182.274	-0.584399	0.146435	-3.99085	6.58365e-05	0.000416565
C4K02_0215	3659.38	-0.214526	0.0537791	-3.98903	6.63447e-05	0.000419332
C4K02_2841	3685.44	-0.517788	0.129939	-3.98484	6.75255e-05	0.000425886
C4K02_4102	5144.05	-0.261755	0.0656838	-3.98508	6.74583e-05	0.000425886
C4K02_4418	631.514	0.66851	0.167843	3.98295	6.80653e-05	0.000428833
C4K02_4900	107.314	0.81276	0.20409	3.98237	6.82309e-05	0.000429419
C4K02_2157	436.247	0.378387	0.095028	3.98185	6.83817e-05	0.000429911
C4K02_5883	799.87	-0.402398	0.101236	-3.97484	7.04272e-05	0.000442301
C4K02_4534	1077.63	-0.286235	0.0720769	-3.97125	7.14964e-05	0.00044854
C4K02_2216	1026.01	-0.439865	0.1108	-3.96991	7.18994e-05	0.000449861
C4K02_4924	64034.2	0.17895	0.0450778	3.96979	7.19352e-05	0.000449861
C4K02_5458	940.642	0.265724	0.0669348	3.96989	7.19067e-05	0.000449861
C4K02_1253	450.657	-0.551809	0.139133	-3.96604	7.30757e-05	0.000456511
C4K02_5269	641.824	-0.429986	0.108494	-3.96324	7.39393e-05	0.000461419
C4K02_1307	4551.19	0.233335	0.0588829	3.96269	7.41108e-05	0.000462002
C4K02_2541	931.172	-0.384939	0.0972181	-3.95954	7.50951e-05	0.000467645
C4K02_0100	5620.65	-0.273482	0.0690915	-3.95825	7.54997e-05	0.00046967
C4K02_3318	417.163	0.527296	0.133231	3.95776	7.56565e-05	0.000470151
C4K02_2051	2960.44	-0.30333	0.0767153	-3.95397	7.68644e-05	0.000476656
C4K02_5031	2918.68	-0.327357	0.0827891	-3.95411	7.68192e-05	0.000476656
C4K02_0992	1432.87	-0.298491	0.0755349	-3.9517	7.75974e-05	0.000480698
C4K02_2411	915.661	-0.40644	0.103048	-3.9442	8.00667e-05	0.000495476
C4K02_4212	2133.34	0.469968	0.119259	3.94073	8.1234e-05	0.000502174
C4K02_5008	38242.6	0.162483	0.0412433	3.93963	8.16072e-05	0.000503955
C4K02_2416	681.478	-0.385802	0.0979742	-3.9378	8.22334e-05	0.000507292
C4K02_5172	13214.4	-0.197257	0.0501235	-3.93543	8.30473e-05	0.000511779
C4K02_0653	734.192	0.415915	0.105844	3.92953	8.51133e-05	0.000523965
C4K02_5660	4075.31	-0.218693	0.0556708	-3.92832	8.55419e-05	0.000526056
C4K02_5150	4273.91	0.236717	0.0602703	3.92759	8.5801e-05	0.000527101
C4K02_2158	647.221	0.383872	0.0977673	3.92638	8.62326e-05	0.000529066
C4K02_1994	739.142	0.328813	0.0837484	3.9262	8.62996e-05	0.000529066
C4K02_0416	970.543	0.398643	0.101737	3.91836	8.91542e-05	0.000546
C4K02_2182	242.523	0.57863	0.14769	3.91786	8.93372e-05	0.000546555
C4K02_0753	1294.08	0.32717	0.0835467	3.91601	9.00271e-05	0.000550207
C4K02_0192	3214.29	-0.263177	0.0673027	-3.91035	9.21617e-05	0.000562091
C4K02_1853	264.594	0.470345	0.120281	3.91038	9.21501e-05	0.000562091
C4K02_4741	1679.56	0.44498	0.1139	3.90678	9.35349e-05	0.000569879
C4K02_2570	7006.23	-0.403349	0.103341	-3.90308	9.49746e-05	0.000577461
C4K02_5636	3097.66	0.251799	0.0645095	3.90329	9.48948e-05	0.000577461
C4K02_4306	2901.77	0.348045	0.0892334	3.90039	9.60375e-05	0.000583324
C4K02_3825	5988.12	-0.217657	0.0559321	-3.89146	9.96439e-05	0.000604609
C4K02_2980	1487.2	0.300649	0.0773287	3.88794	0.000101099	0.000612807
C4K02_2685	4331.72	-0.24179	0.0622064	-3.8869	0.000101533	0.000614808
C4K02_0912	5616.22	-0.23884	0.0615154	-3.8826	0.000103345	0.000625145
C4K02_5850	328.909	-0.466098	0.120088	-3.8813	0.0001039	0.000627859
C4K02_3624	1374.75	0.373766	0.0963201	3.88045	0.000104262	0.000629402
C4K02_1286	1964.45	-0.314843	0.0811868	-3.878	0.000105317	0.000635125
C4K02_5227	1364.65	0.287416	0.0741791	3.87463	0.000106787	0.00064333
C4K02_1803	3374.5	-0.207703	0.0536821	-3.86913	0.000109226	0.000657355
C4K02_1117	531.111	0.555601	0.143634	3.86817	0.000109654	0.000659262
C4K02_0854	1501.75	0.583469	0.151247	3.85774	0.000114442	0.000687348
C4K02_5362	3523.99	0.207717	0.0538792	3.85523	0.000115619	0.000693713
C4K02_4588	3748.37	-0.273955	0.0711309	-3.85142	0.000117437	0.000703658
C4K02_5706	7232.26	-0.237821	0.0617515	-3.85125	0.000117514	0.000703658
C4K02_3325	252815	-0.259867	0.0675863	-3.84497	0.000120567	0.000721207
C4K02_3550	713.61	0.414867	0.10795	3.84313	0.000121476	0.000725912
C4K02_3068	6156.33	0.218036	0.056741	3.84266	0.00012171	0.000726573
C4K02_0489	1675.73	-0.233372	0.0607528	-3.84134	0.000122366	0.000729754
C4K02_4140	4003.75	-0.215648	0.0561728	-3.83902	0.000123527	0.000735939
C4K02_5408	1764.29	-0.342423	0.0892121	-3.8383	0.000123887	0.000737341
C4K02_0424	18486.4	-0.170559	0.0445163	-3.83139	0.000127424	0.000757092
C4K02_3775	5317.11	-0.165177	0.0431125	-3.83131	0.000127462	0.000757092
C4K02_1381	1023.62	0.331057	0.0864754	3.82833	0.000129014	0.000765541
C4K02_4293	1185.29	0.258645	0.0676349	3.82413	0.000131235	0.000777939
C4K02_5882	604.838	-0.385487	0.100903	-3.82039	0.000133242	0.00078905
C4K02_5253	610.323	0.372486	0.0975282	3.81926	0.00013385	0.000791859
C4K02_4780	3873.39	-0.206396	0.0541221	-3.81354	0.000136992	0.000809637
C4K02_1813	1244.33	0.344254	0.0902804	3.81316	0.000137199	0.000810048
C4K02_4548	1366.61	0.335926	0.0881211	3.8121	0.000137792	0.000812739
C4K02_3339	5417.18	-0.694984	0.182394	-3.81034	0.000138776	0.000817725
C4K02_3849	1199.34	0.471854	0.124062	3.80336	0.000142746	0.000840283
C4K02_2520	3036.78	-0.340078	0.089481	-3.80056	0.000144371	0.000849005
C4K02_4085	1278.81	-0.322747	0.0850288	-3.79574	0.000147206	0.000864817
C4K02_5851	504.84	-0.413441	0.10909	-3.78989	0.000150712	0.000884536
C4K02_4163	9631.29	-0.253837	0.0671208	-3.78179	0.000155703	0.000912923
C4K02_4842	4688.13	-0.269615	0.0713139	-3.78068	0.000156402	0.000916115
C4K02_1592	2373.48	0.233656	0.0618608	3.77713	0.000158648	0.000928351
C4K02_2533	2275.49	-0.228443	0.0605321	-3.77391	0.000160708	0.000939475
C4K02_1413	17985.4	-0.143591	0.0381118	-3.76763	0.000164805	0.000962472
C4K02_2764	8223.42	0.188666	0.0501471	3.76224	0.000168398	0.000982485
C4K02_1207	2269.87	0.222099	0.0590477	3.76135	0.000168997	0.00098501
C4K02_2556	3310.92	-0.210584	0.0560285	-3.75852	0.000170925	0.000995265
C4K02_0084	4638.77	-0.229247	0.0610276	-3.75645	0.000172338	0.00100251
C4K02_0415	1093.5	0.399284	0.10634	3.75478	0.000173496	0.00100825
C4K02_2267	24.2302	-2.12381	0.566069	-3.75185	0.000175533	0.00101909
C4K02_0573	30417.5	-0.132949	0.0354511	-3.7502	0.000176693	0.00102482
C4K02_0314	2705.65	-0.244172	0.0651209	-3.74952	0.000177172	0.00102576
C4K02_4744	630.684	0.346096	0.0923052	3.74948	0.000177203	0.00102576
C4K02_4751	58333.3	-0.23079	0.0616141	-3.74574	0.000179864	0.00104015
C4K02_2780	727.157	0.399386	0.106715	3.74256	0.000182155	0.00105237
C4K02_1549	371.03	-0.637726	0.170456	-3.7413	0.000183068	0.00105506
C4K02_2083	703.314	0.49961	0.133543	3.74118	0.000183155	0.00105506
C4K02_4261	27.4028	-1.72433	0.460889	-3.74132	0.000183057	0.00105506
C4K02_3405	98.2634	-0.910546	0.243502	-3.73938	0.000184477	0.00106164
C4K02_5333	2884.26	0.48173	0.128956	3.7356	0.000187265	0.00107664
C4K02_1170	736.205	0.31153	0.0834251	3.73425	0.000188279	0.00108142
C4K02_2510	6389.26	0.227721	0.0610853	3.72792	0.000193066	0.00110784
C4K02_2822	11654.3	-0.453878	0.121808	-3.72618	0.000194406	0.00111444
C4K02_1896	1218.69	-0.341185	0.0916094	-3.72435	0.00019582	0.00112146
C4K02_1704	16712.5	0.298542	0.0802303	3.72106	0.000198386	0.00113503
C4K02_5100	6787.64	-0.231968	0.0623432	-3.72083	0.000198572	0.00113503
C4K02_4439	11334.7	-0.147751	0.0397614	-3.71595	0.00020244	0.00115602
C4K02_2972	2886.72	-0.436985	0.117785	-3.71002	0.000207241	0.00118229
C4K02_4929	10483.1	-0.220643	0.0595233	-3.70683	0.000209867	0.00119612
C4K02_4066	7557.47	-0.204743	0.0552805	-3.70371	0.000212469	0.00120978
C4K02_4844	699.45	0.388149	0.104821	3.70297	0.000213093	0.00121217
C4K02_1668	4827.5	0.259775	0.0702893	3.6958	0.0002192	0.00124571
C4K02_2332	4912.92	-0.401554	0.108671	-3.69514	0.000219766	0.00124773
C4K02_4946	336.742	0.358065	0.097129	3.68649	0.000227368	0.00128965
C4K02_0448	3766.27	-0.247926	0.0673059	-3.68358	0.000229984	0.00130324
C4K02_0972	5756.28	-0.2495	0.0677473	-3.6828	0.000230684	0.00130399
C4K02_4928	13622.7	0.256205	0.0695699	3.6827	0.000230778	0.00130399
C4K02_5585	6310.18	0.320318	0.0869722	3.683	0.000230508	0.00130399
C4K02_5620	4292.32	-0.152616	0.0415459	-3.67343	0.000239316	0.00135095
C4K02_0810	339.434	0.587388	0.159912	3.67318	0.000239548	0.00135097
C4K02_3235	4138.86	0.341596	0.0930258	3.67205	0.000240609	0.00135566
C4K02_5102	1495.69	-0.256515	0.0699104	-3.66919	0.000243318	0.00136962
C4K02_4198	900.023	0.354116	0.0965442	3.66791	0.000244538	0.00137518
C4K02_3816	155.69	0.508313	0.138694	3.665	0.000247334	0.00138958
C4K02_4964	2191.08	0.252651	0.0689788	3.66273	0.000249545	0.00140067
C4K02_3703	617.743	0.462052	0.126251	3.65978	0.000252428	0.00141551
C4K02_2358	161.038	-0.776458	0.212595	-3.65228	0.00025992	0.00145614
C4K02_4905	4339.45	0.254154	0.069624	3.65039	0.000261846	0.00146555
C4K02_0425	13197.2	-0.154388	0.0422985	-3.64997	0.000262267	0.00146651
C4K02_1021	5177.12	0.182286	0.0500062	3.64527	0.000267116	0.00149181
C4K02_2842	2662.38	-0.471541	0.129363	-3.64509	0.000267295	0.00149181
C4K02_1659	105.336	0.64508	0.177161	3.64121	0.00027136	0.00151164
C4K02_2617	14098.9	-0.635944	0.17465	-3.64125	0.000271315	0.00151164
C4K02_1808	6721.9	-0.225797	0.0620246	-3.64045	0.000272164	0.0015147
C4K02_1778	2948.52	0.23845	0.0655563	3.63733	0.000275476	0.00153169
C4K02_1916	648.908	0.320931	0.0885533	3.62416	0.000289901	0.00161038
C4K02_1022	3434.42	0.172687	0.0476661	3.62285	0.000291376	0.00161554
C4K02_5905	25662.8	0.240717	0.0664412	3.623	0.000291203	0.00161554
C4K02_1547	113.373	-0.873239	0.241442	-3.61677	0.000298303	0.0016524
C4K02_1496	17197	0.18273	0.0505375	3.61573	0.000299506	0.00165751
C4K02_2678	749.555	0.377337	0.104417	3.61375	0.000301801	0.00166865
C4K02_2530	4558.6	-0.183749	0.050903	-3.60978	0.000306457	0.00169281
C4K02_1320	1597.36	0.304582	0.0844283	3.60758	0.000309063	0.00170561
C4K02_4709	5809.29	-0.182327	0.0505544	-3.60655	0.000310296	0.00171082
C4K02_0390	14184.1	-0.189793	0.0526665	-3.60367	0.000313754	0.00172828
C4K02_5818	4845.76	0.181068	0.0502585	3.60273	0.000314892	0.00173293
C4K02_2867	13087	0.223838	0.0621504	3.60156	0.000316316	0.00173915
C4K02_0466	2708.27	0.222755	0.0618634	3.60076	0.000317285	0.00174286
C4K02_1309	1927.13	0.248236	0.0689603	3.5997	0.000318581	0.00174835
C4K02_4491	257.988	0.415244	0.115389	3.59864	0.000319889	0.0017539
C4K02_1299	1604.83	0.27721	0.0771109	3.59495	0.000324452	0.00177563
C4K02_3000	922.993	0.292972	0.0814938	3.59502	0.000324364	0.00177563
C4K02_5856	1214.55	-0.269536	0.0750972	-3.58916	0.00033175	0.00181389
C4K02_4013	1122.79	0.376654	0.104975	3.58802	0.000333194	0.00182011
C4K02_3094	5238.9	-0.267326	0.074672	-3.58001	0.00034358	0.00187511
C4K02_4287	3578.27	-0.172902	0.0483197	-3.57828	0.00034586	0.00188581
C4K02_5275	1539.96	-0.401514	0.112217	-3.57801	0.000346215	0.00188601
C4K02_2236	1829.78	-0.318269	0.0890022	-3.57597	0.000348927	0.00189903
C4K02_2864	7935.9	-0.162682	0.0455185	-3.57397	0.000351612	0.00191189
C4K02_0823	1234.46	-0.31234	0.0874034	-3.57354	0.000352187	0.00191326
C4K02_0520	8313.55	-0.167451	0.0468676	-3.57285	0.000353118	0.0019148
C4K02_5067	629.18	0.391554	0.109584	3.57308	0.000352804	0.0019148
C4K02_3241	666.403	-0.316469	0.0886183	-3.57115	0.000355416	0.00192549
C4K02_2969	1958.42	-0.247477	0.0693217	-3.56997	0.000357017	0.0019324
C4K02_4079	466.501	0.448719	0.12571	3.56949	0.000357681	0.00193422
C4K02_2096	682.078	0.303695	0.0852596	3.562	0.000368043	0.00198844
C4K02_1184	1401.86	0.253768	0.0714868	3.54986	0.000385433	0.00208049
C4K02_1235	2171.92	0.228817	0.0644698	3.5492	0.000386399	0.00208381
C4K02_3988	490.165	0.436661	0.123114	3.54679	0.000389957	0.00210108
C4K02_5378	3086.62	0.224865	0.0634104	3.54619	0.000390849	0.00210397
C4K02_5166	1631.16	-0.352641	0.0994764	-3.54497	0.000392664	0.00211182
C4K02_0005	12715	-0.246583	0.0695803	-3.54385	0.000394325	0.00211882
C4K02_1018	4388.57	0.185016	0.0522629	3.5401	0.000399972	0.00214722
C4K02_4935	2765.45	0.227371	0.0642981	3.5362	0.000405924	0.00217719
C4K02_4330	913.628	0.314053	0.0888825	3.53335	0.000410335	0.00219886
C4K02_1596	3897.37	0.201476	0.0570473	3.53173	0.000412852	0.00221035
C4K02_5169	1560.27	-0.283449	0.0803138	-3.52926	0.000416718	0.00222903
C4K02_3944	846.79	0.346819	0.0983239	3.52731	0.00041981	0.00224354
C4K02_3305	546.271	0.387621	0.109985	3.52431	0.000424587	0.00226702
C4K02_0061	4967.62	0.215286	0.0612368	3.51563	0.000438719	0.00234036
C4K02_3608	1535.77	0.359743	0.102378	3.51389	0.000441602	0.00235362
C4K02_3705	1149.08	0.27036	0.0769591	3.51303	0.000443029	0.0023591
C4K02_0064	758.154	0.306864	0.0874456	3.5092	0.000449458	0.00239118
C4K02_3615	1548.31	0.286381	0.08162	3.5087	0.000450294	0.00239348
C4K02_5211	1023.95	0.3669	0.104577	3.50841	0.000450793	0.00239398
C4K02_1239	6649.18	-0.219005	0.0624424	-3.50732	0.00045265	0.00240168
C4K02_3689	553.574	0.374994	0.107123	3.50059	0.000464223	0.00246088
C4K02_1023	8842.66	0.131131	0.0375311	3.49392	0.000475984	0.00252097
C4K02_1531	4842.71	-0.300735	0.0861147	-3.49226	0.000478948	0.00253347
C4K02_4523	5605.89	-0.203513	0.0582778	-3.49212	0.000479202	0.00253347
C4K02_1749	2317.1	-0.28463	0.0815347	-3.4909	0.000481394	0.00254279
C4K02_3078	1673.65	-0.732901	0.210101	-3.48833	0.000486043	0.00256506
C4K02_0967	11407.6	-0.136165	0.0390394	-3.48789	0.000486854	0.00256705
C4K02_3172	1784.71	0.306135	0.0877917	3.48706	0.000488359	0.00257269
C4K02_4701	1429.7	-0.225817	0.0647642	-3.48675	0.00048892	0.00257335
C4K02_5771	3551.54	-0.203151	0.0582686	-3.48646	0.000489463	0.00257392
C4K02_1011	5084.15	0.240586	0.0691279	3.4803	0.000500844	0.00263143
C4K02_4586	1058.27	0.247684	0.0712607	3.47575	0.00050943	0.0026718
C4K02_5770	45614.5	0.175093	0.050374	3.47585	0.000509228	0.0026718
C4K02_1827	1592.71	0.282383	0.0813571	3.47091	0.000518705	0.00271803
C4K02_2046	6455.22	-0.174244	0.0502295	-3.46895	0.000522506	0.00273553
C4K02_0754	1594.96	0.280628	0.0809888	3.46502	0.000530186	0.00277328
C4K02_1494	955.391	-0.335232	0.0971206	-3.45171	0.000557056	0.00291126
C4K02_0467	3004.46	0.192491	0.0558628	3.44578	0.000569419	0.00297324
C4K02_3317	755.153	0.382632	0.111056	3.44541	0.000570186	0.00297462
C4K02_1106	2610.55	0.271163	0.0787157	3.44484	0.000571405	0.00297836
C4K02_1287	16718.8	-0.146162	0.0425233	-3.43721	0.000587731	0.00306076
C4K02_1762	379.526	0.455127	0.132476	3.43556	0.00059134	0.00307684
C4K02_4914	14306.6	-0.174009	0.0506566	-3.43506	0.000592415	0.00307973
C4K02_5827	4536.69	-0.255842	0.0745747	-3.43068	0.000602077	0.00312721
C4K02_5306	51234.5	0.190966	0.0556714	3.43024	0.000603047	0.0031295
C4K02_0824	2568.09	0.198824	0.0579936	3.42837	0.000607208	0.00314563
C4K02_5103	3793.67	-0.382887	0.111682	-3.42837	0.00060722	0.00314563
C4K02_3158	1090.56	0.330288	0.0964681	3.4238	0.000617513	0.00319616
C4K02_2936	24.0244	-2.20103	0.643287	-3.42155	0.000622663	0.00322
C4K02_2398	800.913	0.328461	0.0965064	3.40352	0.000665242	0.00343718
C4K02_1430	1030.83	-0.319811	0.0940385	-3.40085	0.000671757	0.00346781
C4K02_0698	2393.7	0.3101	0.0912882	3.39693	0.000681461	0.00351484
C4K02_0339	60.6661	-1.01625	0.299335	-3.39503	0.00068622	0.00353631
C4K02_5101	7415.51	-0.220813	0.0650466	-3.39469	0.000687064	0.00353757
C4K02_4419	453.459	0.67189	0.198393	3.38665	0.00070751	0.00363968
C4K02_1166	2307.48	0.253499	0.0749454	3.38245	0.00071842	0.00369259
C4K02_0853	3006.91	0.456844	0.135093	3.38171	0.00072036	0.00369935
C4K02_4637	902.493	-0.291243	0.0861403	-3.38103	0.000722139	0.00370527
C4K02_2090	2736.92	-0.44555	0.131959	-3.37643	0.000734321	0.00376451
C4K02_4220	6598.04	0.162453	0.0481781	3.37192	0.000746452	0.00382339
C4K02_0286	1027.55	0.294093	0.0872327	3.37136	0.000747989	0.00382794
C4K02_3433	248.65	0.638679	0.189501	3.37032	0.000750811	0.00383906
C4K02_3630	3555.68	0.375487	0.111523	3.36689	0.000760205	0.00388374
C4K02_4643	2352.28	0.217792	0.0647165	3.36533	0.000764516	0.0039024
C4K02_3813	223.65	0.58191	0.17295	3.3646	0.000766536	0.00390695
C4K02_4105	2709.82	-0.455577	0.135406	-3.36453	0.000766729	0.00390695
C4K02_1305	5010.65	0.174528	0.0519695	3.35828	0.000784288	0.00399298
C4K02_2880	475.796	-0.365223	0.10885	-3.35529	0.000792817	0.00403294
C4K02_3504	4146.46	0.225916	0.0673565	3.35404	0.000796421	0.00404779
C4K02_5758	2045.87	0.215608	0.0642999	3.35316	0.00079894	0.00405711
C4K02_0341	86.609	-0.892239	0.266511	-3.34785	0.000814397	0.00413205
C4K02_1175	474.181	0.34387	0.102835	3.34391	0.000826052	0.00418675
C4K02_2521	1169.71	-0.317879	0.0950671	-3.34373	0.000826592	0.00418675
C4K02_5068	1680.57	0.242431	0.0726409	3.33739	0.000845687	0.0042798
C4K02_1825	1726.31	0.203278	0.0609477	3.33528	0.000852147	0.00430881
C4K02_0734	990.964	0.338482	0.101496	3.33494	0.000853182	0.00431035
C4K02_3876	3091.93	-0.210908	0.0632531	-3.33435	0.000854997	0.00431584
C4K02_5719	7102.13	-0.179288	0.0538657	-3.32843	0.00087338	0.00440487
C4K02_3786	47688	-0.178666	0.0536988	-3.32718	0.000877298	0.00442086
C4K02_0899	3404.29	-0.408313	0.122752	-3.32633	0.000879967	0.00443054
C4K02_5348	4024.98	-0.195906	0.0589374	-3.32396	0.000887484	0.00446459
C4K02_0294	2053.46	0.199034	0.0599581	3.31955	0.00090163	0.00452421
C4K02_0605	1261.11	-0.321971	0.0969838	-3.31985	0.000900668	0.00452421
C4K02_0855	170.705	0.601823	0.181285	3.31977	0.000900915	0.00452421
C4K02_3178	1604.87	0.298881	0.0900673	3.31842	0.000905272	0.00453863
C4K02_0338	39.2871	-1.19523	0.360308	-3.31723	0.000909135	0.00455414
C4K02_0155	443.505	0.448937	0.135351	3.31685	0.000910398	0.00455661
C4K02_3987	714.693	0.35419	0.106876	3.31401	0.000919669	0.00459912
C4K02_4733	8713.56	0.239104	0.0721778	3.3127	0.000923997	0.00461686
C4K02_5164	15780.5	0.174268	0.0527131	3.30597	0.000946476	0.00472519
C4K02_1568	1099.78	0.223772	0.0677267	3.30404	0.000953027	0.00475389
C4K02_0418	2525.58	0.229181	0.0693963	3.3025	0.000958266	0.00477599
C4K02_1639	10364.2	-0.220395	0.0667524	-3.30167	0.000961094	0.00478605
C4K02_1575	255.435	0.624071	0.189207	3.29835	0.000972556	0.00483906
C4K02_3971	2537.39	0.242037	0.0735267	3.29183	0.000995394	0.00494853
C4K02_0884	575.725	0.37966	0.115451	3.2885	0.00100721	0.00499889
C4K02_1904	583.353	0.396297	0.120502	3.28872	0.00100646	0.00499889
C4K02_4779	4812.36	-0.173355	0.0527367	-3.28719	0.00101194	0.00501815
C4K02_0463	1093.23	0.264089	0.0803925	3.285	0.00101983	0.00505302
C4K02_4678	164.392	-0.594511	0.181095	-3.28286	0.00102759	0.00508723
C4K02_1275	176.567	-0.622971	0.18981	-3.28207	0.00103047	0.00509722
C4K02_1182	3555.06	0.234748	0.071577	3.27966	0.00103933	0.00513673
C4K02_2438	5554.2	-0.152647	0.0466085	-3.27509	0.00105628	0.00521179
C4K02_4604	1438.66	0.285375	0.0871344	3.27511	0.00105619	0.00521179
C4K02_2686	1996.42	-0.39059	0.119287	-3.27439	0.00105892	0.00521612
C4K02_4099	4387.8	-0.177308	0.0541478	-3.27452	0.00105842	0.00521612
C4K02_0345	71.1049	-0.769259	0.235041	-3.27287	0.00106461	0.0052398
C4K02_5630	9510.96	-0.211039	0.0645318	-3.27031	0.00107429	0.00528302
C4K02_1773	16941.4	-0.183946	0.0563025	-3.2671	0.00108656	0.00533893
C4K02_5125	1194.37	-0.294682	0.0902277	-3.26598	0.00109087	0.00535569
C4K02_1670	15003	-0.12622	0.0386537	-3.26542	0.00109302	0.00536177
C4K02_3065	3100.28	0.314526	0.0963683	3.26379	0.00109931	0.00538816
C4K02_0077	2990.54	0.263671	0.0807976	3.26335	0.00110103	0.00539215
C4K02_2862	2063.13	-0.219868	0.0674449	-3.25997	0.00111424	0.00545231
C4K02_1828	4077.3	0.166023	0.0509332	3.25963	0.00111558	0.00545436
C4K02_5643	5290.48	-0.177352	0.0544865	-3.25497	0.00113404	0.00554004
C4K02_5305	40194.9	0.191038	0.058789	3.24956	0.00115583	0.00564184
C4K02_0144	16666.5	-0.170301	0.0524218	-3.24867	0.00115945	0.00565485
C4K02_4581	4019.72	-0.207997	0.0640648	-3.24667	0.00116763	0.00569004
C4K02_5283	1894.43	0.260728	0.0803347	3.24552	0.00117235	0.00570834
C4K02_2519	676.538	-0.320635	0.0988376	-3.24406	0.00117838	0.00573295
C4K02_1014	9698.33	0.167499	0.0516501	3.24295	0.00118299	0.00575066
C4K02_1577	487.284	0.357902	0.110402	3.24182	0.00118771	0.00576886
C4K02_3850	2404.52	0.382434	0.118119	3.2377	0.00120496	0.00584785
C4K02_2528	424.007	0.451516	0.139599	3.23438	0.00121909	0.00590673
C4K02_5147	7546.16	0.164988	0.0510081	3.23455	0.00121836	0.00590673
C4K02_0093	6208.59	-0.142228	0.0439823	-3.23376	0.00122171	0.00591461
C4K02_1601	2273.73	0.234854	0.0726362	3.2333	0.0012237	0.0059194
C4K02_0342	45.9218	-1.22893	0.38089	-3.22647	0.00125327	0.00605749
C4K02_1879	251.92	-0.544968	0.169034	-3.22402	0.00126406	0.00610462
C4K02_1216	646.531	-0.348546	0.108209	-3.22105	0.00127723	0.00616322
C4K02_4735	34200.9	-0.179398	0.055714	-3.21998	0.00128198	0.0061811
C4K02_5876	205.611	-0.909284	0.282574	-3.21786	0.00129149	0.00622187
C4K02_5678	1747.27	-0.205785	0.0639654	-3.21713	0.00129481	0.00623281
C4K02_1312	2720.12	0.195225	0.0607584	3.21313	0.00131296	0.00630428
C4K02_2292	570.985	0.337318	0.10497	3.21347	0.00131144	0.00630428
C4K02_5642	2986.47	-0.186451	0.0580269	-3.21319	0.00131271	0.00630428
C4K02_5820	4541.17	-0.163655	0.0509366	-3.21292	0.00131392	0.00630428
C4K02_2021	1282.54	-0.304409	0.0948215	-3.21033	0.0013258	0.00635613
C4K02_4614	60751.1	-0.169818	0.0529917	-3.20461	0.00135243	0.00647854
C4K02_3830	12159.4	-0.177755	0.0554739	-3.20429	0.00135395	0.00648053
C4K02_3576	491.799	0.316298	0.0987258	3.2038	0.00135627	0.00648643
C4K02_5914	6352.24	0.178861	0.0558506	3.20249	0.00136244	0.00651064
C4K02_4427	1651.59	0.247164	0.0772466	3.19967	0.00137583	0.00656932
C4K02_5082	530.542	0.349311	0.109192	3.19906	0.00137878	0.00657814
C4K02_0089	3637.46	0.223082	0.0697427	3.19864	0.00138078	0.00658235
C4K02_2648	153.538	-0.651931	0.203949	-3.19655	0.00139084	0.00662495
C4K02_5081	5029.45	-0.14128	0.0442045	-3.19606	0.00139319	0.00663082
C4K02_1261	399.766	-0.48216	0.151089	-3.19122	0.00141672	0.00673741
C4K02_0398	992.022	-0.281642	0.0882682	-3.19075	0.00141904	0.00674087
C4K02_3537	1480.29	0.251272	0.0787536	3.19061	0.00141973	0.00674087
C4K02_1252	111.927	-0.863745	0.271225	-3.1846	0.00144953	0.00687683
C4K02_1038	1339.68	-0.301143	0.0945885	-3.18372	0.00145397	0.00689239
C4K02_4064	2126.83	-0.202772	0.0637237	-3.18204	0.0014624	0.00692681
C4K02_3848	180.981	0.584208	0.183634	3.18137	0.00146581	0.00693739
C4K02_0702	6781.06	0.208964	0.0656911	3.18101	0.00146763	0.00694044
C4K02_1817	10236.9	-0.234287	0.0736624	-3.18055	0.00146996	0.0069459
C4K02_3491	18151.6	-0.148784	0.0468044	-3.17884	0.00147866	0.00698145
C4K02_3409	154.231	-0.663165	0.208892	-3.17469	0.00149998	0.00707645
C4K02_0647	287.423	-0.526695	0.165924	-3.17432	0.00150187	0.00707974
C4K02_5347	1988.58	-0.236851	0.0746399	-3.17325	0.00150741	0.00710018
C4K02_0863	852.558	0.302	0.0952156	3.17175	0.00151521	0.00713124
C4K02_1214	2334.55	-0.203277	0.064201	-3.16626	0.00154413	0.0072616
C4K02_4159	2662.86	-0.191071	0.060368	-3.1651	0.00155031	0.00728486
C4K02_5509	1281.74	-0.319602	0.101204	-3.15801	0.00158852	0.0074585
C4K02_1026	1229.33	0.267932	0.0848656	3.15714	0.00159326	0.0074748
C4K02_4398	793.694	0.309976	0.0981904	3.15689	0.00159462	0.00747525
C4K02_1376	10455.8	0.13646	0.0432588	3.1545	0.00160773	0.00753075
C4K02_1625	10943.6	0.182427	0.0579352	3.14881	0.00163937	0.00767288
C4K02_4257	23624	-0.238798	0.0759692	-3.14335	0.00167025	0.00781121
C4K02_1464	2899.86	0.238991	0.0760689	3.14177	0.0016793	0.00784734
C4K02_1495	1489.88	-0.218674	0.0697138	-3.13673	0.00170842	0.00797711
C4K02_3028	1173.28	-0.25301	0.0807462	-3.1334	0.00172797	0.00806203
C4K02_0055	851.822	-0.287097	0.0917559	-3.12892	0.00175449	0.00817288
C4K02_5393	1281.84	-0.209795	0.0670466	-3.12909	0.00175351	0.00817288
C4K02_0723	670.842	0.408068	0.130494	3.12711	0.00176536	0.00821705
C4K02_2306	223.267	-0.502695	0.160779	-3.12663	0.00176824	0.008224
C4K02_0862	3795.52	0.152517	0.0488269	3.12363	0.00178638	0.0082953
C4K02_4454	4434.17	-0.240191	0.0768901	-3.12382	0.0017852	0.0082953
C4K02_3841	5534.35	0.212411	0.0680473	3.12152	0.00179922	0.00834838
C4K02_1183	2208.79	0.215934	0.0691966	3.12059	0.0018049	0.00836819
C4K02_0751	1045.7	0.379371	0.121742	3.11618	0.00183208	0.00848753
C4K02_2672	848.294	0.247521	0.0795641	3.11097	0.00186477	0.00863222
C4K02_4396	511.276	0.271884	0.0874362	3.10951	0.00187397	0.00866801
C4K02_3921	1014.44	0.252773	0.081304	3.10898	0.00187733	0.0086768
C4K02_3046	960.028	0.225695	0.0726172	3.10802	0.00188348	0.00869165
C4K02_3827	3305.51	-0.212932	0.0685095	-3.10807	0.00188312	0.00869165
C4K02_5225	962.052	0.384622	0.123872	3.105	0.00190278	0.00877383
C4K02_0295	2356.3	-0.188789	0.0608284	-3.10363	0.00191161	0.00880768
C4K02_2240	387.961	0.338031	0.108949	3.10266	0.00191791	0.00882986
C4K02_1518	454.725	0.346831	0.111797	3.10232	0.0019201	0.00883304
C4K02_0924	2762.4	0.211037	0.0681031	3.09878	0.00194319	0.00893235
C4K02_2009	998.448	0.27751	0.0895766	3.09802	0.00194817	0.00894825
C4K02_5561	3141.11	-0.217002	0.0700525	-3.0977	0.00195028	0.00895102
C4K02_0812	1336.19	0.303258	0.0979969	3.09457	0.00197098	0.00903901
C4K02_4766	1421.29	-0.216853	0.0700939	-3.09375	0.00197644	0.00905704
C4K02_3685	868.319	0.246956	0.0798988	3.09086	0.00199576	0.00913848
C4K02_0852	4490.45	0.319779	0.103495	3.08979	0.00200295	0.00916432
C4K02_4789	6248.35	-0.145586	0.0471486	-3.08781	0.00201638	0.00921864
C4K02_5717	34435	-0.225393	0.0730937	-3.08362	0.00204498	0.00934215
C4K02_4784	5336.9	-0.548723	0.178243	-3.07851	0.00208037	0.00949651
C4K02_5792	3629.3	-0.186695	0.0606545	-3.07801	0.00208387	0.00950513
C4K02_2453	373.468	0.72877	0.237368	3.07021	0.00213907	0.00974942
C4K02_1476	172.663	0.466609	0.152136	3.06706	0.00216173	0.00982243
C4K02_2828	77992.7	-0.791042	0.257905	-3.06718	0.00216088	0.00982243
C4K02_3105	936.799	0.784917	0.255898	3.06731	0.00215994	0.00982243
C4K02_4045	1042.46	-0.288694	0.094114	-3.06749	0.00215866	0.00982243
C4K02_1960	171.165	0.531058	0.173301	3.06437	0.00218131	0.00990379
C4K02_5920	1643.8	0.230985	0.0754099	3.06306	0.00219086	0.00993952
C4K02_1883	1681.46	-0.256823	0.0839217	-3.06027	0.00221139	0.010025
C4K02_0709	98.3331	-0.70449	0.230238	-3.05983	0.0022146	0.0100318
C4K02_2683	862.178	-0.426654	0.1396	-3.05626	0.00224118	0.0101445
C4K02_4060	2535.56	-0.195032	0.0639683	-3.04889	0.00229691	0.0103888
C4K02_5406	4154.92	0.223655	0.0733767	3.04804	0.00230337	0.01041
C4K02_2744	3257.48	-0.159792	0.0525992	-3.03791	0.00238225	0.0107501
C4K02_5878	291.204	-0.425632	0.140097	-3.03814	0.00238045	0.0107501
C4K02_1019	4293.59	0.216752	0.0713852	3.03637	0.00239443	0.0107968
C4K02_4003	262.838	0.520077	0.171322	3.03568	0.00239996	0.0108135
C4K02_3238	4221.64	-0.375303	0.123792	-3.03174	0.00243151	0.010939
C4K02_5151	1413.99	0.209134	0.0689763	3.03197	0.00242967	0.010939
C4K02_3121	10879.4	0.210588	0.0694794	3.03094	0.0024379	0.0109595
C4K02_4790	5366.66	-0.183685	0.0606456	-3.02883	0.00245503	0.0110281
C4K02_2499	5590.46	0.141726	0.0468276	3.02656	0.00247357	0.0111029
C4K02_3308	3522.42	0.160209	0.052977	3.02411	0.00249362	0.0111844
C4K02_3387	107.121	-0.762095	0.252083	-3.02319	0.00250124	0.0112101
C4K02_0995	11369.7	0.262447	0.0868497	3.02185	0.00251231	0.0112512
C4K02_3392	17.4089	-1.96663	0.651368	-3.01923	0.00253418	0.0113405
C4K02_3374	570.748	0.293456	0.0972166	3.01858	0.00253963	0.0113564
C4K02_5399	622.713	0.380903	0.126251	3.01702	0.00255271	0.0114062
C4K02_5698	244.875	-0.520947	0.172707	-3.01636	0.00255828	0.0114225
C4K02_2381	2416.82	0.208665	0.0691946	3.01562	0.00256452	0.0114417
C4K02_3943	533.609	0.290752	0.0964953	3.01312	0.00258575	0.0115277
C4K02_0491	499.446	-0.303872	0.100903	-3.01152	0.00259944	0.01158
C4K02_4158	1881.15	0.228106	0.075801	3.00927	0.00261876	0.0116485
C4K02_5923	22456.2	0.178841	0.0594257	3.00948	0.00261694	0.0116485
C4K02_1645	1453.06	0.229826	0.0763874	3.00868	0.00262382	0.0116623
C4K02_0101	12943.6	0.800363	0.266823	2.99961	0.00270328	0.0120065
C4K02_3216	829.657	0.289905	0.0967202	2.99736	0.00272329	0.0120863
C4K02_1289	4086.12	-0.167244	0.0558234	-2.99595	0.0027359	0.0121331
C4K02_4472	6889.21	-0.148764	0.0496694	-2.99508	0.00274375	0.0121588
C4K02_3473	1241.14	0.210007	0.0702356	2.99004	0.00278944	0.0123503
C4K02_5742	4978.6	-0.126898	0.0424428	-2.98985	0.00279114	0.0123503
C4K02_3594	53458.7	0.115626	0.0386867	2.98877	0.002801	0.0123847
C4K02_2505	8359.02	-0.216739	0.0726189	-2.98461	0.00283938	0.012542
C4K02_3638	142.18	-0.496278	0.166288	-2.98446	0.00284081	0.012542
C4K02_5844	1259.59	0.339645	0.113863	2.98292	0.00285516	0.0125959
C4K02_4154	1462.38	0.282707	0.0951128	2.97234	0.0029554	0.0130284
C4K02_3589	14173.1	-0.13585	0.0457118	-2.97188	0.00295986	0.0130384
C4K02_5390	1251.57	0.238873	0.0803931	2.97131	0.00296534	0.0130528
C4K02_0664	420.711	0.334937	0.112805	2.96916	0.0029861	0.0131344
C4K02_2956	405.203	0.362419	0.122111	2.96794	0.00299802	0.013177
C4K02_1077	2491.87	-0.158503	0.0534153	-2.96736	0.00300368	0.0131823
C4K02_3471	18355.7	-0.146342	0.0493157	-2.96745	0.00300285	0.0131823
C4K02_4927	675.945	0.320542	0.108096	2.96535	0.00302336	0.0132491
C4K02_5367	4868.48	0.196606	0.066298	2.9655	0.00302195	0.0132491
C4K02_2432	1311.42	-0.285167	0.0961818	-2.96487	0.00302807	0.013253
C4K02_3359	215.486	0.423848	0.14296	2.96481	0.00302874	0.013253
C4K02_0126	1941.21	0.220642	0.0744514	2.96357	0.00304096	0.0132966
C4K02_5407	1733.25	-0.224692	0.0759174	-2.95969	0.0030795	0.0134552
C4K02_2238	3922.36	-0.37746	0.127595	-2.95826	0.00309381	0.0135077
C4K02_0613	757.682	-0.355956	0.120339	-2.95795	0.00309688	0.0135111
C4K02_1775	796.907	-0.234596	0.0793577	-2.95618	0.00311473	0.013579
C4K02_4815	451.261	0.339773	0.115042	2.95347	0.00314223	0.0136873
C4K02_5187	2004.29	0.277914	0.0941035	2.95328	0.00314419	0.0136873
C4K02_1893	1540.05	-0.217129	0.0735984	-2.95018	0.00317589	0.0138151
C4K02_4272	12488.2	-0.205063	0.0695691	-2.94762	0.0032023	0.0139198
C4K02_4002	149.715	0.582237	0.197573	2.94694	0.00320936	0.0139402
C4K02_0696	2258.28	0.269235	0.0914044	2.94554	0.00322394	0.0139933
C4K02_1750	2065.86	-0.260697	0.0885181	-2.94512	0.00322825	0.0140017
C4K02_5459	898.558	0.231489	0.0786071	2.94488	0.00323077	0.0140024
C4K02_2620	3797.94	-0.285195	0.0968822	-2.94373	0.00324286	0.0140445
C4K02_1931	2782.59	-0.227605	0.0773333	-2.94317	0.00324867	0.0140593
C4K02_1447	3598.26	-0.23841	0.0810313	-2.9422	0.00325891	0.0140933
C4K02_0403	709.35	-0.255006	0.0868482	-2.93623	0.00332229	0.0143569
C4K02_0410	2155.88	-0.207216	0.0705913	-2.93543	0.00333081	0.0143728
C4K02_4393	538.752	0.354361	0.120716	2.93549	0.00333025	0.0143728
C4K02_5433	642.404	0.31208	0.106378	2.93368	0.00334968	0.0144437
C4K02_4362	145.021	0.556814	0.189912	2.93196	0.00336834	0.0145135
C4K02_3097	559.509	0.316034	0.107799	2.93171	0.003371	0.0145144
C4K02_3974	2368.47	-0.345855	0.118096	-2.92859	0.00340504	0.0146503
C4K02_2829	113441	-0.856076	0.292438	-2.92738	0.00341833	0.0146968
C4K02_5083	1009.4	0.244263	0.0834498	2.92706	0.00342182	0.0147011
C4K02_1831	2815.39	0.198185	0.0677145	2.92677	0.00342501	0.0147042
C4K02_0652	1352.3	-0.255453	0.0873327	-2.92506	0.00344394	0.0147747
C4K02_1899	1070.32	0.261352	0.0893819	2.92399	0.0034558	0.0148149
C4K02_2569	6187.55	-0.254867	0.0872467	-2.92123	0.00348657	0.0149359
C4K02_2863	1999.41	-0.185312	0.0634702	-2.91968	0.00350396	0.0149934
C4K02_4470	3245.08	-0.185129	0.0634095	-2.91958	0.00350505	0.0149934
C4K02_1687	4486.08	-0.180095	0.0617043	-2.91868	0.00351511	0.0150256
C4K02_3340	1087.21	-0.356217	0.122093	-2.9176	0.00352741	0.0150673
C4K02_4038	1247.37	0.222928	0.0764395	2.91641	0.0035409	0.015114
C4K02_4758	1355.47	0.27247	0.0934566	2.91547	0.0035515	0.0151483
C4K02_5488	7418.6	-0.148115	0.0508114	-2.91499	0.00355704	0.015161
C4K02_3523	631.272	-0.231747	0.0795201	-2.91432	0.00356466	0.0151825
C4K02_1991	1296.73	-0.260505	0.0894542	-2.91216	0.00358936	0.0152767
C4K02_3858	1894.62	0.276238	0.0948934	2.91104	0.00360227	0.0153206
C4K02_1284	127.15	-0.473716	0.162775	-2.91024	0.00361152	0.015349
C4K02_1107	1288.84	0.292249	0.100622	2.90442	0.00367936	0.0156261
C4K02_2830	41331.4	-0.690553	0.23784	-2.90343	0.00369094	0.015664
C4K02_1723	10337.6	0.180968	0.0623955	2.90034	0.00372756	0.015802
C4K02_5834	1469.51	-0.185756	0.0640487	-2.90024	0.00372881	0.015802
C4K02_3851	1272.23	0.389444	0.134334	2.89908	0.00374257	0.015849
C4K02_4509	262.656	0.552419	0.190745	2.89611	0.00377817	0.0159883
C4K02_5713	3216.38	-0.209476	0.0723557	-2.89509	0.00379048	0.0160289
C4K02_0236	608.7	-0.382296	0.132073	-2.89459	0.00379656	0.0160329
C4K02_1934	686.648	-0.285161	0.0985159	-2.89457	0.00379683	0.0160329
C4K02_1947	25455.2	0.101436	0.035053	2.8938	0.00380612	0.0160606
C4K02_4417	625.385	0.415901	0.14382	2.89182	0.00383012	0.0161504
C4K02_4329	160.804	0.494982	0.171188	2.89144	0.00383475	0.0161584
C4K02_0808	7831.38	-0.233774	0.0809063	-2.88944	0.0038593	0.0162503
C4K02_2048	2816.44	-0.179268	0.0620672	-2.88829	0.00387342	0.0162981
C4K02_3784	21436.1	0.170321	0.0589802	2.88776	0.00387992	0.0163138
C4K02_0291	5150.76	0.157144	0.0544325	2.88695	0.00389001	0.0163447
C4K02_0145	7489.16	0.149031	0.0516284	2.8866	0.00389429	0.016351
C4K02_5389	2587.72	0.203592	0.0705447	2.88601	0.00390162	0.0163702
C4K02_1647	2919.51	-0.14645	0.0507684	-2.88468	0.00391815	0.0164279
C4K02_2803	10157	-0.476972	0.165574	-2.88071	0.00396776	0.0166241
C4K02_1730	5788.73	0.199486	0.0692935	2.87885	0.0039913	0.0167109
C4K02_0888	7895	-0.155497	0.0540507	-2.87688	0.00401627	0.0167811
C4K02_2977	349.799	0.29621	0.102961	2.8769	0.00401598	0.0167811
C4K02_4837	1132.32	0.285242	0.0991507	2.87686	0.00401658	0.0167811
C4K02_3821	228.551	0.566583	0.196999	2.87607	0.00402657	0.0168092
C4K02_5052	526.685	0.332357	0.115575	2.87568	0.00403156	0.0168092
C4K02_5645	13987.2	-0.136985	0.047636	-2.87566	0.00403182	0.0168092
C4K02_1375	24520.5	0.104261	0.0362702	2.87457	0.00404583	0.0168446
C4K02_2552	57.9398	0.846277	0.294403	2.87455	0.00404601	0.0168446
C4K02_3104	241.435	0.469019	0.1632	2.87389	0.00405455	0.0168683
C4K02_4688	5689.45	-0.159258	0.0554415	-2.87254	0.00407182	0.0169204
C4K02_5519	1265.21	0.208941	0.0727391	2.87247	0.0040728	0.0169204
C4K02_0277	1697.38	0.245231	0.0853866	2.87201	0.00407871	0.0169331
C4K02_3164	395.404	-0.333738	0.116222	-2.87157	0.00408442	0.0169449
C4K02_4852	28377.6	0.103751	0.0361348	2.87121	0.00408908	0.0169523
C4K02_5865	1056.63	0.23504	0.08196	2.86774	0.00413411	0.017127
C4K02_3706	975.209	0.292985	0.102217	2.8663	0.00415303	0.0171934
C4K02_4577	7598.07	0.173831	0.0606717	2.8651	0.00416876	0.0172464
C4K02_2778	9219.15	-0.163552	0.0570972	-2.86445	0.00417736	0.0172699
C4K02_0496	467.628	-0.381886	0.133342	-2.86395	0.00418389	0.0172731
C4K02_3222	264.97	-0.549077	0.19172	-2.86395	0.00418396	0.0172731
C4K02_3334	1190.1	-0.228072	0.0796419	-2.86372	0.00418698	0.0172735
C4K02_3316	476.472	0.236877	0.0827873	2.86128	0.00421937	0.017395
C4K02_3252	20823.5	-0.563089	0.196831	-2.86077	0.00422608	0.0174105
C4K02_2299	779.507	0.411475	0.143847	2.86051	0.00422957	0.0174128
C4K02_4023	18941.6	-0.128081	0.0447972	-2.85913	0.0042481	0.0174769
C4K02_2990	405.804	-0.337005	0.117907	-2.85822	0.00426019	0.0175145
C4K02_2949	419.288	0.297264	0.104078	2.85617	0.00428782	0.0176158
C4K02_3177	3170.55	0.26404	0.0924689	2.85545	0.00429759	0.0176314
C4K02_3919	1208.08	0.192516	0.0674204	2.85546	0.0042975	0.0176314
C4K02_4024	6042.76	-0.134569	0.0471525	-2.85392	0.00431837	0.0177044
C4K02_1910	564.047	0.431329	0.151171	2.85326	0.00432734	0.0177186
C4K02_3032	12444.6	-0.275704	0.0966365	-2.853	0.00433082	0.0177186
C4K02_3230	3125.53	-0.155212	0.0544004	-2.85313	0.00432906	0.0177186
C4K02_5791	4366.05	-0.140824	0.0494051	-2.85039	0.00436654	0.0178524
C4K02_5012	54460.8	0.111417	0.0391023	2.84936	0.00438069	0.0178979
C4K02_0677	10550.9	0.129494	0.0454885	2.84673	0.00441706	0.018034
C4K02_4545	928.818	-0.237152	0.083384	-2.84409	0.00445383	0.0181716
C4K02_3969	9587.58	-0.159455	0.0560715	-2.84377	0.00445828	0.0181772
C4K02_1149	3479.31	-0.179021	0.0630336	-2.84008	0.00451017	0.0183762
C4K02_5154	7478.26	0.18018	0.0634499	2.83972	0.00451533	0.0183845
C4K02_0931	758.893	0.330053	0.116355	2.8366	0.00455968	0.0185505
C4K02_4723	1613.71	0.192484	0.0678618	2.83641	0.00456238	0.0185505
C4K02_3168	1409	0.309061	0.108979	2.83598	0.00456859	0.018563
C4K02_1917	995.491	-0.285919	0.101012	-2.83054	0.00464688	0.0188682
C4K02_2979	1577.05	-0.193946	0.0685395	-2.82969	0.0046593	0.0189056
C4K02_5146	9959.9	0.17698	0.0625665	2.82866	0.0046743	0.0189535
C4K02_3812	382.036	0.395995	0.140022	2.82808	0.00468276	0.0189748
C4K02_5817	11911.3	0.140558	0.0497661	2.82437	0.00473736	0.0191829
C4K02_5279	1305.84	-0.371838	0.131767	-2.82193	0.00477351	0.0193161
C4K02_0180	620.179	0.284973	0.101104	2.8186	0.00482338	0.0194919
C4K02_4984	5031.94	0.199238	0.0706873	2.81859	0.00482356	0.0194919
C4K02_1908	1456.62	0.388105	0.137745	2.81757	0.00483889	0.0195405
C4K02_5690	338.29	0.340012	0.120937	2.81148	0.00493136	0.0199003
C4K02_4640	802.525	0.295515	0.10512	2.81123	0.00493521	0.0199023
C4K02_5906	97420.5	0.161386	0.0574136	2.81094	0.00493974	0.019907
C4K02_0015	46930.6	0.131319	0.0467619	2.80825	0.00498109	0.02006
C4K02_2888	300.536	-0.339413	0.120933	-2.80662	0.00500639	0.0201482
C4K02_0552	2555.7	0.187741	0.0669683	2.80343	0.0050562	0.0203348
C4K02_5243	4141.84	-0.190699	0.0681033	-2.80014	0.00510809	0.0205295
C4K02_1599	4146.32	0.202104	0.0722237	2.7983	0.00513727	0.0206048
C4K02_3399	126.965	-0.522684	0.18676	-2.7987	0.00513091	0.0206048
C4K02_5324	60376.9	0.200211	0.0715469	2.79832	0.00513696	0.0206048
C4K02_2073	115.766	0.576594	0.206068	2.79807	0.00514091	0.0206051
C4K02_2752	2603.55	0.185087	0.0661531	2.79786	0.00514431	0.0206051
C4K02_3331	434.869	0.35024	0.125192	2.79762	0.00514802	0.020606
C4K02_4795	25073.9	0.233327	0.0834289	2.79672	0.00516242	0.0206497
C4K02_2011	321.517	0.42517	0.152088	2.79555	0.00518118	0.0207107
C4K02_0255	684.876	-0.276702	0.0990076	-2.79476	0.00519389	0.0207475
C4K02_3546	2986.34	0.14407	0.0515676	2.7938	0.0052092	0.0207946
C4K02_1970	1067.03	0.228684	0.0819096	2.79191	0.00523983	0.0209028
C4K02_0439	3361.05	0.155127	0.0556504	2.78753	0.00531114	0.021173
C4K02_5567	345.309	0.315357	0.11316	2.78683	0.00532268	0.0212047
C4K02_0611	719.176	-0.356497	0.127949	-2.78625	0.00533222	0.0212141
C4K02_5287	7867.06	-0.159415	0.0572117	-2.78641	0.00532959	0.0212141
C4K02_5085	24526.8	-0.105313	0.0378262	-2.78413	0.00536708	0.0213385
C4K02_1676	589.973	0.264366	0.0949688	2.78372	0.00537401	0.0213517
C4K02_1256	1591.46	-0.215579	0.0774784	-2.78244	0.0053952	0.0214215
C4K02_4673	4480.15	-0.137578	0.0494505	-2.78213	0.00540033	0.0214275
C4K02_4536	512.836	-0.290475	0.104437	-2.78135	0.00541338	0.0214648
C4K02_3307	1877.39	-0.229621	0.0826222	-2.77916	0.00544992	0.0215953
C4K02_4251	6530.08	-0.121433	0.0437231	-2.77732	0.00548095	0.0217037
C4K02_0239	693.623	-0.286452	0.103205	-2.77557	0.00551057	0.0218064
C4K02_4392	528.973	0.40652	0.146497	2.77494	0.00552116	0.0218337
C4K02_1695	359.587	0.31498	0.113539	2.7742	0.00553374	0.0218542
C4K02_3099	610.17	-0.268085	0.0966284	-2.77439	0.0055305	0.0218542
C4K02_0913	1636.77	-0.230891	0.0833003	-2.7718	0.0055748	0.0219998
C4K02_5257	2127.57	0.285995	0.103188	2.77161	0.00557805	0.0219998
C4K02_1030	2189.71	0.147516	0.0532947	2.76793	0.0056413	0.0222345
C4K02_2571	7162.99	-0.191097	0.0691689	-2.76276	0.00573149	0.0225749
C4K02_3408	310.761	-0.311515	0.112772	-2.76233	0.00573898	0.0225894
C4K02_5022	3124.6	0.238072	0.0863623	2.75666	0.00583943	0.0229694
C4K02_1267	61.376	-0.767094	0.278336	-2.756	0.0058513	0.0229923
C4K02_4867	10777.1	0.198114	0.0718872	2.7559	0.005853	0.0229923
C4K02_1654	7373.15	0.139942	0.05081	2.75423	0.00588309	0.0230951
C4K02_3088	630.866	-0.270194	0.0981568	-2.75268	0.00591098	0.0231892
C4K02_3253	17132.6	-0.535875	0.194724	-2.75197	0.00592385	0.0232243
C4K02_2082	1011.51	0.351049	0.127622	2.75069	0.00594705	0.0232998
C4K02_0263	6789.2	0.164401	0.0597785	2.75017	0.00595642	0.0233211
C4K02_5615	4172.19	-0.154184	0.056126	-2.7471	0.00601254	0.0235253
C4K02_1285	109.489	-0.612895	0.223193	-2.74603	0.0060322	0.0235866
C4K02_1514	550.263	-0.461243	0.168038	-2.74488	0.00605333	0.0236536
C4K02_3846	1122.78	-0.211075	0.0769132	-2.74432	0.00606361	0.0236781
C4K02_1587	411.306	-0.336729	0.122715	-2.74398	0.00606985	0.0236868
C4K02_5735	11161.5	-0.110064	0.0401328	-2.74251	0.0060972	0.0237779
C4K02_1263	1114.37	-0.207975	0.0758687	-2.74125	0.00612061	0.0238377
C4K02_5175	1905.64	0.271461	0.0990267	2.74129	0.00611988	0.0238377
C4K02_3740	227.307	0.506194	0.184932	2.73718	0.00619677	0.0241185
C4K02_5894	1296.58	-0.252676	0.0923382	-2.73642	0.00621122	0.0241588
C4K02_1316	456.528	-0.279399	0.102255	-2.73238	0.00628789	0.024441
C4K02_1331	803.425	-0.236124	0.0864972	-2.72984	0.00633643	0.0245812
C4K02_3312	1434.75	-0.176088	0.0644957	-2.73023	0.00632905	0.0245812
C4K02_5806	7318.19	-0.117936	0.043202	-2.72987	0.00633586	0.0245812
C4K02_0680	361.082	0.322399	0.118218	2.72716	0.00638822	0.0247659
C4K02_0574	19098.6	-0.113618	0.0416939	-2.72505	0.00642916	0.0248919
C4K02_4317	380.94	0.348637	0.127934	2.72513	0.00642753	0.0248919
C4K02_1822	3078.54	-0.177089	0.0650107	-2.72399	0.00644976	0.0249554
C4K02_5663	185.638	-0.451403	0.165806	-2.72248	0.00647945	0.0250539
C4K02_3597	294.574	0.461398	0.169578	2.72086	0.00651114	0.02516
C4K02_5586	957.143	0.350562	0.128895	2.71974	0.00653328	0.025229
C4K02_3982	446.898	0.320427	0.117832	2.71936	0.00654078	0.0252415
C4K02_1794	857.638	0.210115	0.0772936	2.7184	0.0065598	0.0252984
C4K02_0905	517.057	0.289185	0.106523	2.71476	0.00663247	0.025562
C4K02_2151	333.31	0.371531	0.137015	2.71161	0.00669572	0.025789
C4K02_1338	5126.81	0.143397	0.0529147	2.70997	0.00672892	0.0259
C4K02_1192	3096.94	-0.156782	0.0578673	-2.70933	0.00674187	0.025933
C4K02_0259	6403.42	-0.129704	0.0478826	-2.70878	0.00675303	0.025959
C4K02_3511	1824.71	-0.213507	0.0788957	-2.7062	0.00680589	0.0261452
C4K02_1946	3548.51	-0.26064	0.096338	-2.70548	0.00682062	0.0261678
C4K02_4084	1527.09	-0.232854	0.0860677	-2.70548	0.00682059	0.0261678
C4K02_1552	144.75	0.505096	0.186767	2.70442	0.00684235	0.0262342
C4K02_0417	1211.21	0.214374	0.0792894	2.70369	0.00685737	0.0262747
C4K02_5622	9524.73	-0.132045	0.048853	-2.7029	0.00687372	0.0263203
C4K02_3650	385.564	0.434047	0.16061	2.70249	0.00688227	0.0263361
C4K02_1429	1175.11	-0.267328	0.0990772	-2.69818	0.00697203	0.0266467
C4K02_3956	13611.3	-0.193405	0.0716804	-2.69816	0.00697246	0.0266467
C4K02_1451	9442.72	-0.283665	0.105177	-2.69703	0.00699609	0.0267143
C4K02_4632	581.869	-0.336512	0.124778	-2.69688	0.00699919	0.0267143
C4K02_0670	5888.46	0.19198	0.0711928	2.69663	0.00700454	0.0267175
C4K02_4253	7435.48	0.171063	0.0635003	2.6939	0.0070622	0.0269201
C4K02_3436	1685.16	-0.189124	0.0702364	-2.69268	0.00708811	0.0270015
C4K02_3345	891.604	0.340624	0.126626	2.68999	0.00714536	0.027202
C4K02_5484	1084.01	0.258566	0.0961349	2.68962	0.00715333	0.0272149
C4K02_0564	915.037	0.387882	0.144278	2.68843	0.00717891	0.0272946
C4K02_3393	16.6135	-1.48055	0.552111	-2.68162	0.00732661	0.0278204
C4K02_5079	3809.18	0.178573	0.0665903	2.68167	0.00732565	0.0278204
C4K02_1648	2823.93	-0.178406	0.0665498	-2.68079	0.00734481	0.0278716
C4K02_1548	761.453	-0.297983	0.111266	-2.67812	0.00740368	0.028059
C4K02_4146	1224.69	0.217753	0.081302	2.67833	0.00739909	0.028059
C4K02_4361	371.642	0.380751	0.14233	2.67512	0.00747017	0.0282929
C4K02_4843	5297.05	0.151444	0.0566204	2.67473	0.00747888	0.0283078
C4K02_0433	1622.9	0.203905	0.0762508	2.67414	0.00749207	0.0283243
C4K02_4360	6864.38	0.137224	0.0513157	2.67411	0.00749282	0.0283243
C4K02_1590	649.703	0.31099	0.116341	2.67309	0.00751553	0.0283558
C4K02_2107	595.454	0.221075	0.0826995	2.67323	0.00751254	0.0283558
C4K02_2831	27434.3	-0.475053	0.17769	-2.6735	0.00750643	0.0283558
C4K02_5535	249.252	0.363167	0.136059	2.66918	0.00760372	0.0286604
C4K02_5673	3700.14	0.186328	0.0698099	2.66908	0.00760595	0.0286604
C4K02_3873	2129.57	0.189872	0.0711551	2.66842	0.0076208	0.028698
C4K02_0261	3081.62	-0.209711	0.0786237	-2.66728	0.00764689	0.0287597
C4K02_2691	284.341	0.344392	0.129108	2.66748	0.00764227	0.0287597
C4K02_4179	767.539	0.315602	0.118422	2.66507	0.00769725	0.0289307
C4K02_3201	1318.39	-0.202188	0.0759569	-2.66187	0.00777075	0.0291884
C4K02_0152	1045.94	0.221163	0.0831347	2.6603	0.00780707	0.0292799
C4K02_2164	269.393	0.514143	0.193251	2.66049	0.00780264	0.0292799
C4K02_2087	1653.46	-0.246389	0.0926214	-2.66018	0.00780995	0.0292799
C4K02_5377	27514.8	0.22893	0.086076	2.65963	0.00782269	0.0293091
C4K02_0119	3281.63	-0.151037	0.056803	-2.65896	0.00783824	0.0293487
C4K02_1294	1815.18	0.20453	0.0769834	2.65681	0.00788847	0.0294995
C4K02_1433	565.347	0.242524	0.0912813	2.65688	0.0078867	0.0294995
C4K02_3323	252.867	-0.578934	0.217938	-2.65642	0.00789758	0.0295149
C4K02_1746	568.518	-0.251685	0.0949302	-2.65126	0.00801915	0.0299314
C4K02_5656	7297.65	-0.180297	0.0680014	-2.65138	0.00801642	0.0299314
C4K02_0030	1394.01	0.215086	0.0811891	2.6492	0.00806829	0.0300958
C4K02_1345	4430.97	-0.126712	0.0479326	-2.64355	0.00820422	0.030557
C4K02_2162	739.159	0.235933	0.0892513	2.64347	0.00820603	0.030557
C4K02_3632	3026.25	0.290519	0.109903	2.64342	0.00820742	0.030557
C4K02_2442	1385.88	-0.246124	0.0931358	-2.64264	0.00822629	0.030608
C4K02_0198	161.601	0.498522	0.188753	2.64113	0.00826295	0.0307251
C4K02_3675	50.4438	0.975152	0.369404	2.6398	0.0082955	0.0308268
C4K02_5140	1199.95	-0.254083	0.0964422	-2.63456	0.00842455	0.0312867
C4K02_0066	1713.33	0.18793	0.0713448	2.63412	0.00843566	0.0313082
C4K02_5750	1073.96	-0.237557	0.0901922	-2.63389	0.00844122	0.0313093
C4K02_3547	1285.26	0.261864	0.099522	2.63121	0.00850805	0.0315373
C4K02_4759	658.533	0.335898	0.127715	2.63007	0.00853677	0.031624
C4K02_3384	177.616	-0.460161	0.175016	-2.62925	0.00855738	0.0316805
C4K02_4166	3725.3	0.126287	0.0480829	2.62645	0.00862799	0.0319219
C4K02_3833	16030.7	-0.106738	0.0406653	-2.62479	0.00867015	0.0320379
C4K02_4788	2098.02	0.175242	0.0667595	2.62497	0.00866566	0.0320379
C4K02_2755	523.156	-0.249521	0.0950965	-2.62388	0.00869357	0.0321043
C4K02_4983	3223.34	0.177479	0.0676557	2.62326	0.00870928	0.0321423
C4K02_0029	216.416	0.369571	0.141008	2.62092	0.00876919	0.0323432
C4K02_2467	1644.25	0.257507	0.0982687	2.62044	0.00878167	0.0323691
C4K02_4124	455.022	0.295773	0.112928	2.61914	0.00881518	0.0324723
C4K02_1544	4878.47	-0.60546	0.231249	-2.61821	0.00883913	0.0325403
C4K02_5727	3038.09	0.173945	0.0664585	2.61735	0.00886164	0.0326029
C4K02_4057	886.748	0.24377	0.0932249	2.61486	0.00892636	0.0328206
C4K02_3585	3008.24	-0.173725	0.0664537	-2.61423	0.00894286	0.0328608
C4K02_4910	1738.86	-0.182337	0.0697596	-2.61379	0.00895434	0.0328826
C4K02_0006	9773.93	-0.240965	0.092222	-2.61288	0.00897836	0.0329504
C4K02_0617	321.126	-0.411559	0.157572	-2.61187	0.00900483	0.033027
C4K02_2337	356.597	0.330144	0.126436	2.61116	0.00902347	0.0330749
C4K02_2071	953.583	0.202039	0.0774149	2.60982	0.00905886	0.033184
C4K02_4760	3059.24	0.181784	0.0696939	2.60832	0.00909874	0.0333095
C4K02_2167	79.0157	0.808775	0.310209	2.60719	0.00912874	0.0333706
C4K02_4505	7379.97	0.868669	0.333164	2.60733	0.00912515	0.0333706
C4K02_5821	1070.49	-0.207848	0.0797252	-2.60706	0.00913236	0.0333706
C4K02_1403	5701.31	-0.125956	0.0483317	-2.60606	0.00915895	0.0334471
C4K02_3811	6293.61	0.151455	0.0581529	2.60443	0.00920278	0.0335865
C4K02_5065	226.68	0.356098	0.136848	2.60215	0.00926414	0.033771
C4K02_5300	45833.5	0.145945	0.0560869	2.60213	0.00926477	0.033771
C4K02_2320	598.58	0.284179	0.10923	2.60166	0.00927738	0.0337957
C4K02_3391	70.2489	-0.790231	0.303765	-2.60145	0.00928297	0.0337957
C4K02_1818	972.661	-0.208152	0.0800433	-2.60049	0.00930902	0.0338397
C4K02_2687	3004.31	-0.146664	0.056401	-2.60037	0.00931222	0.0338397
C4K02_4232	527.858	-0.26654	0.102495	-2.6005	0.00930871	0.0338397
C4K02_2917	2346.48	-0.275146	0.105974	-2.59635	0.00942201	0.0342177
C4K02_1270	125.098	-0.544315	0.209668	-2.59608	0.00942934	0.0342233
C4K02_4908	501.918	0.271316	0.104565	2.59472	0.00946669	0.0343378
C4K02_2367	1929.94	-0.208444	0.080359	-2.59391	0.00948902	0.0343977
C4K02_4116	952.657	-0.219369	0.0846177	-2.59247	0.00952909	0.0345218
C4K02_1900	3457.74	0.170982	0.0660886	2.58716	0.00967698	0.0349933
C4K02_2739	526.858	-0.296064	0.114427	-2.58736	0.00967138	0.0349933
C4K02_3074	947.589	-0.304674	0.117748	-2.58751	0.00966736	0.0349933
C4K02_0757	216.742	0.39597	0.153179	2.58502	0.00973728	0.0351653
C4K02_1894	1190.02	-0.156393	0.0605026	-2.5849	0.00974074	0.0351653
C4K02_3933	1496.98	0.227447	0.0879927	2.58484	0.00974237	0.0351653
C4K02_3225	436.12	-0.356851	0.13811	-2.58381	0.00977149	0.0352489
C4K02_2544	12014.2	-0.162941	0.0631422	-2.58054	0.00986466	0.03552
C4K02_3646	365.816	0.334671	0.129686	2.58062	0.00986224	0.03552
C4K02_4404	3434.16	0.141576	0.054855	2.58092	0.00985379	0.03552
C4K02_1909	1871.03	0.352708	0.136785	2.57856	0.00992133	0.0357023
C4K02_0237	356.919	-0.323497	0.125472	-2.57823	0.00993081	0.0357147
C4K02_3056	1458.79	-0.20068	0.0778617	-2.57738	0.00995514	0.0357805
C4K02_5307	36476.6	0.128578	0.0499043	2.57649	0.00998078	0.0358508
C4K02_0490	452.514	-0.287207	0.111635	-2.57273	0.0100901	0.0362216
C4K02_5026	13691.9	-0.11273	0.0438518	-2.57071	0.0101491	0.0364112
C4K02_0141	4670.03	-0.121904	0.0474463	-2.5693	0.0101906	0.0365378
C4K02_1417	825.6	0.232712	0.0906751	2.56643	0.010275	0.0368183
C4K02_4245	7212.86	0.124434	0.0485033	2.56547	0.0103037	0.0368763
C4K02_5772	622.812	0.227852	0.0888107	2.56559	0.0103001	0.0368763
C4K02_3771	11110	-0.112207	0.0437498	-2.56475	0.010325	0.0369302
C4K02_5202	3378.61	0.212198	0.0828397	2.56155	0.0104205	0.0372493
C4K02_2838	1435.65	-0.188631	0.0736593	-2.56086	0.0104413	0.0372787
C4K02_5833	1494.21	-0.210734	0.0822884	-2.56092	0.0104395	0.0372787
C4K02_2870	465.196	0.313524	0.122448	2.56046	0.0104535	0.0372997
C4K02_4897	763.643	0.348559	0.13619	2.55935	0.0104867	0.0373956
C4K02_0683	489.18	0.251144	0.0981732	2.55817	0.0105224	0.0374778
C4K02_1606	389.345	0.334	0.130555	2.55832	0.010518	0.0374778
C4K02_3210	873.827	-0.292858	0.114537	-2.55688	0.0105615	0.0375944
C4K02_1982	2282.63	0.221689	0.0867174	2.55646	0.0105745	0.0376179
C4K02_5846	1887.73	0.193125	0.0756175	2.55397	0.0106502	0.0378645
C4K02_1940	2538.63	0.190908	0.0747652	2.55343	0.0106668	0.0378779
C4K02_2598	1093.75	0.221854	0.0868822	2.5535	0.0106646	0.0378779
C4K02_5265	794.763	-0.239373	0.0937663	-2.55287	0.0106839	0.0379161
C4K02_1942	160.835	0.626866	0.245588	2.55251	0.010695	0.0379327
C4K02_5403	13.8905	-2.28414	0.894968	-2.5522	0.0107044	0.0379432
C4K02_4423	15684.2	-0.422741	0.165699	-2.55127	0.0107332	0.0380227
C4K02_2053	644.596	0.264486	0.103747	2.54935	0.0107925	0.0382096
C4K02_0681	1295.29	0.334449	0.131222	2.54872	0.010812	0.0382488
C4K02_5285	15115.2	0.0960737	0.0376971	2.54857	0.0108165	0.0382488
C4K02_4184	1950.1	-0.1566	0.0614807	-2.54715	0.0108608	0.0383826
C4K02_4233	1696.99	-0.15517	0.0609376	-2.54637	0.0108848	0.0384446
C4K02_2067	2345.35	-0.217201	0.0853734	-2.54412	0.0109552	0.0386556
C4K02_3035	8176.25	-0.438861	0.172518	-2.54386	0.0109635	0.0386556
C4K02_3907	504.994	0.28058	0.110307	2.54363	0.0109707	0.0386556
C4K02_4654	2771.16	-0.16576	0.0651639	-2.54374	0.0109673	0.0386556
C4K02_4763	2765.84	0.146825	0.0578046	2.54003	0.0110843	0.0390327
C4K02_2630	692.187	-0.229923	0.0905288	-2.53977	0.0110925	0.0390381
C4K02_3824	2155.67	-0.176125	0.0693634	-2.53916	0.011112	0.0390602
C4K02_5143	1532.62	0.15484	0.0609775	2.5393	0.0111076	0.0390602
C4K02_1593	620.571	0.240096	0.0945753	2.53867	0.0111274	0.0390701
C4K02_1892	1904.87	-0.180756	0.0712014	-2.53865	0.011128	0.0390701
C4K02_3075	814.54	-0.240649	0.0949395	-2.53476	0.0112525	0.0394675
C4K02_4094	6093.98	-0.133005	0.052476	-2.53459	0.011258	0.0394675
C4K02_5721	6721.93	-0.160992	0.0635205	-2.53449	0.0112612	0.0394675
C4K02_1465	10200.5	0.209076	0.0826016	2.53114	0.0113693	0.0398227
C4K02_4893	1809.42	-0.19775	0.07817	-2.52975	0.0114145	0.0399574
C4K02_2254	452.207	0.223985	0.0885791	2.52865	0.0114503	0.040059
C4K02_1151	776.857	0.198627	0.0785938	2.52727	0.0114954	0.0401931
C4K02_4829	835.073	0.204556	0.0809572	2.52672	0.0115134	0.0402325
C4K02_1996	2984.83	-0.194823	0.0771266	-2.52601	0.0115365	0.0402891
C4K02_5711	1088.99	0.272053	0.107711	2.52576	0.0115447	0.0402942
C4K02_0820	5431.23	-0.181499	0.0719213	-2.52358	0.0116167	0.0405214
C4K02_0447	1082.96	-0.215542	0.0854673	-2.52192	0.0116715	0.0406329
C4K02_0796	2214.99	-0.162316	0.0643557	-2.52216	0.0116635	0.0406329
C4K02_1039	926.088	-0.218803	0.0867678	-2.5217	0.0116788	0.0406329
C4K02_2105	1748.14	0.171508	0.068007	2.52191	0.0116719	0.0406329
C4K02_3179	303.32	0.475253	0.18849	2.52137	0.0116899	0.0406329
C4K02_5077	9727.48	0.123043	0.048798	2.52149	0.011686	0.0406329
C4K02_0649	240.741	0.344212	0.136644	2.51904	0.0117674	0.0408785
C4K02_2547	1943.13	0.193481	0.0769037	2.51589	0.0118731	0.0411974
C4K02_5685	2353.39	-0.176387	0.0701043	-2.51606	0.0118675	0.0411974
C4K02_1738	1839.3	0.237117	0.094276	2.51514	0.0118986	0.0412615
C4K02_0923	22071.5	0.123537	0.0491317	2.5144	0.0119234	0.0413234
C4K02_5566	1762.96	0.203696	0.0810377	2.5136	0.0119507	0.0413695
C4K02_5596	458.957	0.24934	0.0991902	2.51376	0.0119452	0.0413695
C4K02_1326	13430.4	-0.136345	0.054249	-2.51332	0.0119602	0.0413781
C4K02_3224	356.697	-0.447674	0.178204	-2.51214	0.0120001	0.0414919
C4K02_3375	9515.97	-0.142764	0.0568453	-2.51145	0.0120235	0.0415486
C4K02_3715	2262.68	-0.28544	0.113697	-2.51055	0.0120545	0.0416312
C4K02_3337	1166.18	0.217889	0.0867996	2.51026	0.0120643	0.0416408
C4K02_1080	554.657	-0.282865	0.112714	-2.50959	0.0120872	0.0416892
C4K02_2941	276.522	-0.330726	0.131798	-2.50935	0.0120953	0.0416892
C4K02_4262	55.9616	-0.634716	0.252952	-2.50923	0.0120995	0.0416892
C4K02_1732	8977.62	0.169249	0.0674881	2.50784	0.0121473	0.0418296
C4K02_3672	152.557	0.397168	0.158444	2.50668	0.012187	0.041942
C4K02_0610	522.52	-0.38508	0.153715	-2.50515	0.01224	0.0420999
C4K02_5819	6629.14	-0.256208	0.102316	-2.50409	0.0122765	0.042201
C4K02_0099	2281.94	-0.202612	0.0809565	-2.50273	0.012324	0.0423396
C4K02_3976	26691.6	0.659359	0.263567	2.50168	0.0123607	0.0424411
C4K02_5075	3059.34	0.142394	0.056926	2.50139	0.0123708	0.0424511
C4K02_4443	7820.85	0.14266	0.0570546	2.50041	0.012405	0.042519
C4K02_5073	688.336	0.287191	0.114857	2.50043	0.0124041	0.042519
C4K02_4415	2026.58	0.159689	0.063874	2.50006	0.0124171	0.0425361
C4K02_0563	2401.75	0.21806	0.0872622	2.4989	0.012458	0.0426512
C4K02_2194	1316.06	0.283773	0.113663	2.49663	0.0125381	0.0429008
C4K02_3120	1374.75	0.180773	0.0724491	2.49517	0.0125897	0.0430525
C4K02_1123	481.914	0.302992	0.121539	2.49297	0.0126681	0.0432825
C4K02_1247	2904	-0.126676	0.0508154	-2.49287	0.0126716	0.0432825
C4K02_5497	30280.8	-0.109363	0.0438865	-2.49195	0.0127043	0.0433691
C4K02_0676	487.153	0.293818	0.117923	2.4916	0.0127169	0.0433872
C4K02_2307	5766.95	-0.139366	0.0559402	-2.49133	0.0127265	0.0433949
C4K02_3895	128.32	0.482451	0.193706	2.49063	0.0127516	0.0434554
C4K02_3772	15783.3	-0.101414	0.0407474	-2.48885	0.0128157	0.0436485
C4K02_1546	108.772	-0.554609	0.223086	-2.48607	0.0129162	0.0439656
C4K02_2480	1714.9	-0.170354	0.0685318	-2.48576	0.0129276	0.0439791
C4K02_1180	2007.55	0.214204	0.0862947	2.48224	0.0130558	0.0443676
C4K02_1527	1088.28	0.296187	0.119323	2.48222	0.0130568	0.0443676
C4K02_2701	716.327	-0.17147	0.0691229	-2.48065	0.0131142	0.044486
C4K02_3332	1713.62	0.227908	0.0918699	2.48077	0.0131098	0.044486
C4K02_3983	1571.34	0.174692	0.0704205	2.4807	0.0131125	0.044486
C4K02_1734	2745.49	0.138018	0.0556562	2.47983	0.0131443	0.0445626
C4K02_1543	21771.5	-0.452053	0.182381	-2.47863	0.0131889	0.0446882
C4K02_1398	161.775	-0.428225	0.172909	-2.4766	0.0132641	0.0449073
C4K02_3804	2427.98	-0.20255	0.0817898	-2.47647	0.0132688	0.0449073
C4K02_0102	17854.8	0.712049	0.28776	2.47445	0.013344	0.0451105
C4K02_3686	197.967	0.352041	0.142261	2.47462	0.0133379	0.0451105
C4K02_1276	191.533	-0.505449	0.20442	-2.4726	0.0134135	0.0453193
C4K02_0965	616.625	0.392989	0.159071	2.47052	0.0134915	0.0455571
C4K02_1826	460.452	0.24287	0.098366	2.46904	0.0135475	0.0457198
C4K02_0546	3782.97	-0.163025	0.0661764	-2.46349	0.0137591	0.0464074
C4K02_3932	1596.62	0.250225	0.1017	2.46044	0.0138768	0.0467779
C4K02_0619	232.286	-0.420053	0.171016	-2.45622	0.0140407	0.0473034
C4K02_4808	2579.88	-0.182095	0.0741563	-2.45556	0.0140665	0.0473634
C4K02_3682	831.572	0.266663	0.108693	2.45337	0.0141526	0.0476262
C4K02_0700	7055.58	0.230561	0.0941731	2.44827	0.0143544	0.0481955
C4K02_1427	954.842	-0.232164	0.0948273	-2.44828	0.014354	0.0481955
C4K02_4234	4794.97	-0.313714	0.128123	-2.44855	0.0143434	0.0481955
C4K02_4685	22823.7	-0.109568	0.0447426	-2.44885	0.0143315	0.0481955
C4K02_2958	1529.09	-0.180633	0.0738084	-2.44733	0.014392	0.0482944
C4K02_4831	36841.2	0.116543	0.0476415	2.44625	0.0144351	0.0484115
C4K02_5577	2652.83	-0.131985	0.0539619	-2.44589	0.0144496	0.0484327
C4K02_2446	1956.68	-0.188493	0.0771041	-2.44466	0.0144991	0.048571
C4K02_4835	884.466	0.199969	0.081846	2.44323	0.0145564	0.0487356
C4K02_5325	82883.1	0.143839	0.0588795	2.44294	0.0145682	0.0487474
C4K02_0276	1771.01	-0.158249	0.0648658	-2.43963	0.0147021	0.04914
C4K02_2611	511.633	0.282296	0.115707	2.43975	0.0146975	0.04914
C4K02_3723	231.923	-0.38217	0.156674	-2.43926	0.0147172	0.0491627
C4K02_5123	15842.9	-0.267915	0.109899	-2.43783	0.0147757	0.0493301
C4K02_3246	1044.7	-0.255448	0.104907	-2.435	0.0148916	0.0496891
C4K02_4551	3106.35	-0.174019	0.0715419	-2.43241	0.0149989	0.0500189
C4K02_0495	6149.16	-0.128077	0.0526898	-2.43078	0.0150664	0.0502158
C4K02_1919	231.478	0.423705	0.174329	2.4305	0.0150782	0.0502266
C4K02_1016	5133.15	0.12819	0.0527723	2.42912	0.0151354	0.0503703
C4K02_1529	19969.1	-0.255606	0.105244	-2.42869	0.0151534	0.0503703
C4K02_3977	1496.93	0.549913	0.226428	2.42864	0.0151554	0.0503703
C4K02_5222	907.956	0.226578	0.093287	2.42882	0.0151479	0.0503703
C4K02_4974	1333.41	-0.258278	0.106388	-2.4277	0.015195	0.0504735
C4K02_2574	583.906	-0.261886	0.107939	-2.42623	0.0152567	0.0506217
C4K02_3448	1256.51	-0.211988	0.087372	-2.42627	0.0152551	0.0506217
C4K02_4347	212.326	0.371145	0.153043	2.4251	0.0153043	0.0507512
C4K02_5015	467.139	0.320594	0.132226	2.42459	0.0153256	0.0507933
C4K02_2070	303.434	0.273742	0.112958	2.4234	0.0153761	0.0509324
C4K02_3596	67.949	0.572655	0.236337	2.42305	0.015391	0.0509531
C4K02_1070	960.588	0.17082	0.0706147	2.41904	0.0155617	0.0514894
C4K02_3924	284.481	-0.437055	0.180766	-2.4178	0.0156148	0.0516364
C4K02_3310	27767.3	0.111777	0.0463074	2.4138	0.015787	0.0521764
C4K02_0750	774.585	0.180658	0.0748998	2.412	0.0158654	0.0523845
C4K02_1500	317.112	-0.303	0.125625	-2.41195	0.0158676	0.0523845
C4K02_5156	14009.9	0.183515	0.0761024	2.41143	0.0158902	0.0524298
C4K02_1700	952.601	0.171561	0.0711747	2.41043	0.0159339	0.0524965
C4K02_1843	585.342	0.214916	0.0891635	2.41035	0.0159371	0.0524965
C4K02_1968	294.584	0.281734	0.116874	2.41058	0.0159273	0.0524965
C4K02_3951	2661.57	0.15915	0.0660593	2.4092	0.0159877	0.0526341
C4K02_5705	7954.12	-0.108753	0.0451838	-2.40689	0.0160888	0.0529374
C4K02_2589	2009.09	-0.188992	0.078553	-2.40592	0.0161318	0.0530494
C4K02_1355	4214.82	-0.207864	0.0864086	-2.40559	0.0161463	0.0530675
C4K02_2857	7330.49	-0.298551	0.12419	-2.40399	0.0162174	0.0532715
C4K02_4390	1959.64	-0.170983	0.0711582	-2.40285	0.0162677	0.0534072
C4K02_3611	111.735	-3.363	1.39972	-2.40262	0.0162783	0.0534122
C4K02_2670	1499.76	-0.144358	0.0600976	-2.40206	0.0163032	0.0534644
C4K02_3520	274.891	0.350031	0.145917	2.39884	0.0164469	0.0539057
C4K02_2091	466.984	-0.255975	0.106795	-2.39688	0.0165352	0.0541351
C4K02_4836	2334.86	0.149949	0.0625595	2.3969	0.0165346	0.0541351
C4K02_5120	6501.24	-0.295932	0.123586	-2.39454	0.016641	0.0544515
C4K02_1357	45705.6	0.152446	0.0637405	2.39166	0.0167724	0.0548509
C4K02_1941	129.155	0.626908	0.262186	2.39108	0.0167989	0.0549074
C4K02_2721	544.383	0.255568	0.106896	2.39082	0.016811	0.0549164
C4K02_3280	1934.63	-0.285617	0.119529	-2.38952	0.0168705	0.0550373
C4K02_5134	949.817	0.231992	0.097092	2.3894	0.0168759	0.0550373
C4K02_5722	8477.18	-0.170147	0.0712051	-2.38953	0.0168699	0.0550373
C4K02_5412	476.65	0.291698	0.122107	2.38887	0.0169005	0.0550872
C4K02_0124	3692.63	-0.162256	0.0679479	-2.38795	0.0169428	0.0551948
C4K02_4506	2628.13	0.938148	0.393091	2.38659	0.0170053	0.0553678
C4K02_2111	1465.84	-0.180735	0.0757814	-2.38495	0.0170815	0.0555854
C4K02_4810	726.492	-0.256531	0.107617	-2.38375	0.0171374	0.0557334
C4K02_4827	1915.76	0.245926	0.103176	2.38357	0.0171458	0.0557334
C4K02_1928	2327.13	-0.12955	0.0544259	-2.3803	0.0172987	0.0561687
C4K02_5381	2016.85	0.182605	0.0767138	2.38034	0.0172965	0.0561687
C4K02_0130	758.261	0.33309	0.139978	2.37959	0.0173318	0.0562144
C4K02_4348	156.348	0.394947	0.165965	2.37971	0.0173263	0.0562144
C4K02_0704	29776.6	0.194424	0.08172	2.37914	0.0173529	0.0562519
C4K02_0648	1199.57	0.214194	0.0900839	2.37772	0.01742	0.0564385
C4K02_2732	585.784	0.221071	0.0930079	2.37691	0.0174584	0.0565319
C4K02_1165	1560.85	0.214256	0.0901956	2.37545	0.0175273	0.0566622
C4K02_1987	427.72	0.399355	0.168099	2.37571	0.0175151	0.0566622
C4K02_4727	15125	0.103807	0.0436965	2.37564	0.0175187	0.0566622
C4K02_1866	37108.7	-0.109023	0.0460149	-2.3693	0.017822	0.0575833
C4K02_3009	30.9791	0.968112	0.409325	2.36514	0.018023	0.058201
C4K02_5773	5641.52	-0.117292	0.049601	-2.3647	0.0180447	0.0582392
C4K02_1222	10872.8	0.254422	0.107663	2.36313	0.0181215	0.0584551
C4K02_1244	967.31	0.259322	0.109774	2.36232	0.0181608	0.0585501
C4K02_2363	206.163	0.413245	0.175009	2.36128	0.0182121	0.0586835
C4K02_1671	593.276	-0.336608	0.142653	-2.35963	0.0182933	0.0589129
C4K02_4736	767.292	-0.198482	0.0842027	-2.3572	0.0184134	0.0592674
C4K02_1189	1013.83	-0.191658	0.0813151	-2.35698	0.0184241	0.0592697
C4K02_1663	591.751	-0.289811	0.12319	-2.35254	0.0186456	0.0599496
C4K02_3852	10855.6	-0.133642	0.0568277	-2.3517	0.0186878	0.0600528
C4K02_3114	55.8441	0.606273	0.257972	2.35015	0.0187659	0.060271
C4K02_2976	198.976	0.480084	0.204322	2.34964	0.0187916	0.0603207
C4K02_0621	175.415	0.388176	0.165242	2.34913	0.0188171	0.0603698
C4K02_3714	561.956	-0.224442	0.0955886	-2.348	0.0188743	0.0605207
C4K02_1003	11690.4	-0.172486	0.0735029	-2.34666	0.0189425	0.0606734
C4K02_5309	55300.1	0.113392	0.048319	2.34673	0.0189388	0.0606734
C4K02_1380	845.955	0.170486	0.072663	2.34626	0.018963	0.0607063
C4K02_1389	17782.1	0.108619	0.0463035	2.34581	0.0189856	0.0607128
C4K02_1926	441.622	0.323877	0.138062	2.34587	0.0189825	0.0607128
C4K02_0632	1132.36	0.166663	0.0710895	2.34441	0.0190575	0.0609097
C4K02_3344	470.963	0.344944	0.147149	2.34418	0.0190691	0.0609141
C4K02_2585	1254.21	0.191142	0.0815798	2.343	0.0191293	0.0610734
C4K02_2843	3888.39	-0.202332	0.0863964	-2.34191	0.0191855	0.0611549
C4K02_5099	1887.08	-0.179114	0.0764727	-2.34219	0.0191709	0.0611549
C4K02_5114	1486.56	0.155295	0.0663115	2.3419	0.0191858	0.0611549
C4K02_5302	102710	0.104354	0.044569	2.34141	0.0192112	0.0612028
C4K02_4409	17092.1	-0.190268	0.0812818	-2.34085	0.0192401	0.0612619
C4K02_2878	420.01	-0.28975	0.123817	-2.34014	0.0192766	0.0613449
C4K02_4510	1044.43	0.396076	0.169283	2.33973	0.0192977	0.0613792
C4K02_3600	5618.99	-0.118518	0.0506825	-2.33844	0.0193644	0.0615582
C4K02_3676	58.0656	0.907232	0.388561	2.33485	0.0195512	0.0621185
C4K02_2811	365.34	0.292595	0.125327	2.33465	0.0195619	0.0621193
C4K02_4473	8323.24	-0.097545	0.041904	-2.32782	0.0199216	0.0632275
C4K02_0545	9161.95	0.192945	0.0829357	2.32644	0.0199952	0.0633746
C4K02_2464	6863.09	-0.176962	0.0760687	-2.32635	0.0200001	0.0633746
C4K02_4478	1884.19	0.264843	0.113831	2.32663	0.0199848	0.0633746
C4K02_4017	616.564	0.228104	0.0980703	2.32592	0.0200229	0.0634131
C4K02_4571	95.7888	0.462956	0.199105	2.32518	0.0200623	0.0635037
C4K02_2374	81.7832	0.724616	0.311815	2.32387	0.0201325	0.0636919
C4K02_3401	237.98	-0.453082	0.195011	-2.32337	0.0201591	0.063742
C4K02_5178	5719.55	0.114054	0.0491253	2.32169	0.0202495	0.0639938
C4K02_5339	427.295	0.394098	0.169768	2.32139	0.0202658	0.0640109
C4K02_3877	2066.1	-0.175325	0.0755727	-2.31996	0.0203433	0.0642213
C4K02_3030	3283.22	-0.140977	0.0608086	-2.31837	0.0204291	0.064443
C4K02_4869	5668.07	0.11223	0.0484115	2.31826	0.0204353	0.064443
C4K02_1951	952.018	0.229692	0.0991126	2.31749	0.0204773	0.0645412
C4K02_5093	217.201	-0.318684	0.137547	-2.31692	0.0205082	0.0646041
C4K02_3639	211.953	0.270788	0.116895	2.31649	0.0205313	0.0646424
C4K02_0590	15291.7	-0.109898	0.0474924	-2.31402	0.0206668	0.0650345
C4K02_3898	403.605	-0.295077	0.127592	-2.31266	0.0207416	0.0652351
C4K02_0651	430.136	-0.230792	0.0998644	-2.31105	0.0208301	0.0654091
C4K02_2424	303.98	-0.28211	0.122063	-2.31119	0.0208223	0.0654091
C4K02_4447	3367.54	0.151703	0.0656329	2.31138	0.0208118	0.0654091
C4K02_4970	434.423	0.389975	0.168797	2.31032	0.0208705	0.0655013
C4K02_0129	832.439	0.316807	0.137298	2.30745	0.0210298	0.0659661
C4K02_1600	816.412	0.205571	0.0891365	2.30625	0.0210967	0.066071
C4K02_3965	324.36	-0.355364	0.154082	-2.30633	0.0210924	0.066071
C4K02_5096	1388.53	0.149191	0.0646863	2.30637	0.0210901	0.066071
C4K02_0904	1232.6	0.208026	0.0902264	2.3056	0.021133	0.0661498
C4K02_1248	583.954	-0.224169	0.0972454	-2.30519	0.0211562	0.0661873
C4K02_0027	925.879	0.171535	0.0744448	2.30419	0.0212118	0.066326
C4K02_1457	2012.36	0.187237	0.0813067	2.30284	0.0212876	0.0665227
C4K02_4325	1118.15	0.173037	0.0751459	2.30267	0.0212972	0.0665227
C4K02_5208	1648.37	0.153758	0.0668697	2.29938	0.0214836	0.0670697
C4K02_0893	4249.32	0.117867	0.0512688	2.299	0.021505	0.0671011
C4K02_1870	27570.6	-0.0964482	0.0419582	-2.29867	0.0215235	0.0671235
C4K02_2311	182.143	-0.483202	0.210268	-2.29804	0.0215598	0.067201
C4K02_3559	3311.71	0.195663	0.08517	2.29732	0.0216007	0.067293
C4K02_3565	5991.75	0.118726	0.0517358	2.29484	0.021742	0.0676978
C4K02_4875	417.013	0.335739	0.146338	2.29427	0.0217751	0.0677653
C4K02_3910	555.324	-0.247258	0.107866	-2.29227	0.0218903	0.0680878
C4K02_3613	1529.35	0.144846	0.0632482	2.29012	0.0220146	0.0684383
C4K02_0494	895.501	-0.200508	0.0876368	-2.28795	0.0221407	0.0687425
C4K02_1788	853.519	-0.181513	0.0793493	-2.28752	0.0221656	0.0687425
C4K02_2489	2533.79	-0.193286	0.0844991	-2.28743	0.0221705	0.0687425
C4K02_3534	4365.41	-0.12672	0.05539	-2.28777	0.022151	0.0687425
C4K02_4563	235.566	0.462388	0.202139	2.28747	0.0221683	0.0687425
C4K02_1399	205.384	-0.472226	0.206544	-2.28632	0.0222355	0.0688707
C4K02_1619	1100.01	0.232739	0.101789	2.28648	0.0222263	0.0688707
C4K02_3137	349.602	-0.247366	0.108203	-2.28613	0.0222468	0.0688707
C4K02_3642	349.831	-0.288292	0.126163	-2.28507	0.0223085	0.0690257
C4K02_4022	1146.89	0.216625	0.0949125	2.28237	0.0224677	0.0694458
C4K02_5366	2003.93	0.165765	0.0726265	2.28243	0.0224639	0.0694458
C4K02_1812	1294.08	-0.153447	0.067256	-2.28154	0.0225163	0.0695595
C4K02_1100	856.103	0.200518	0.0879354	2.28029	0.0225906	0.0696848
C4K02_3275	998.847	-0.194721	0.0853943	-2.28026	0.0225922	0.0696848
C4K02_4032	250.164	0.357274	0.156672	2.2804	0.0225842	0.0696848
C4K02_3568	15381.4	-0.105235	0.0461971	-2.27797	0.0227286	0.070069
C4K02_3243	849.349	-0.243631	0.10711	-2.27458	0.022931	0.0706561
C4K02_0694	867.955	0.242959	0.106838	2.27408	0.022961	0.0707116
C4K02_5129	1574.17	-0.180482	0.0793873	-2.27343	0.0230002	0.0707956
C4K02_1425	83.3708	-0.511803	0.225151	-2.27315	0.0230169	0.0708027
C4K02_3633	3351.19	0.240434	0.105779	2.273	0.0230264	0.0708027
C4K02_0388	3845.79	-0.137976	0.0607127	-2.27261	0.0230494	0.0708365
C4K02_3468	805.322	-0.210123	0.0924909	-2.27183	0.0230968	0.0709454
C4K02_0181	242.049	0.327292	0.144169	2.27019	0.023196	0.0711391
C4K02_4222	5398.44	0.125073	0.0550916	2.27027	0.0231912	0.0711391
C4K02_5238	2155.18	-0.215694	0.0950045	-2.27036	0.0231858	0.0711391
C4K02_1914	621.029	0.207338	0.0913802	2.26896	0.0232707	0.0713312
C4K02_4351	234.091	0.311078	0.137118	2.26869	0.0232871	0.0713446
C4K02_4310	125.09	0.419197	0.184818	2.26816	0.0233196	0.0714074
C4K02_5670	5759.17	0.11358	0.0500807	2.26793	0.0233333	0.0714124
C4K02_2922	1523.71	-0.163366	0.0720757	-2.26659	0.0234156	0.071627
C4K02_4035	2285.63	0.143121	0.0631589	2.26605	0.0234485	0.0716905
C4K02_0703	7972.18	0.167775	0.0740909	2.26445	0.0235465	0.0719531
C4K02_2020	912.927	-0.274574	0.121293	-2.26373	0.0235909	0.0720516
C4K02_4874	66.2675	0.609496	0.26933	2.26301	0.0236352	0.0721496
C4K02_0462	324.668	0.258023	0.11406	2.26217	0.0236866	0.0722096
C4K02_4817	252.849	-0.3392	0.14995	-2.2621	0.0236915	0.0722096
C4K02_5514	904.95	0.195025	0.0861998	2.26247	0.0236683	0.0722096
C4K02_1776	2495.24	-0.143556	0.063526	-2.25979	0.0238342	0.0725822
C4K02_4687	2630.82	-0.150914	0.0667841	-2.25973	0.0238383	0.0725822
C4K02_1319	3328.88	0.125724	0.0556573	2.25889	0.0238899	0.0726625
C4K02_3218	1130.08	-0.154924	0.0685864	-2.25881	0.0238949	0.0726625
C4K02_5913	3303.71	0.152056	0.0673197	2.25871	0.0239015	0.0726625
C4K02_3939	119.322	0.444587	0.197152	2.25505	0.0241304	0.0733208
C4K02_3472	3744.57	0.147273	0.0653266	2.2544	0.0241707	0.0734055
C4K02_0583	6332.39	0.123736	0.0548947	2.25405	0.0241929	0.0734322
C4K02_0695	28879	-0.104352	0.0462989	-2.25387	0.0242043	0.0734322
C4K02_2106	1787.8	0.146589	0.0650606	2.25312	0.0242516	0.0735378
C4K02_2921	624.99	-0.199336	0.0884832	-2.25281	0.0242713	0.0735601
C4K02_1651	5326.7	0.13958	0.0619793	2.25205	0.0243194	0.0736679
C4K02_0883	756.16	0.246289	0.109515	2.24892	0.0245179	0.0742313
C4K02_4246	3121.36	0.142903	0.0635823	2.24754	0.0246058	0.0744594
C4K02_3144	3445.68	-0.142672	0.0635234	-2.24597	0.0247059	0.0747238
C4K02_1674	18888.4	-0.0940147	0.0418994	-2.24382	0.0248439	0.0751029
C4K02_3557	523.157	0.270852	0.120748	2.24312	0.0248892	0.0752015
C4K02_4947	69.9518	0.491682	0.21929	2.24215	0.0249515	0.0753513
C4K02_5847	1613.85	-0.183092	0.0816759	-2.24169	0.0249815	0.0754032
C4K02_4160	3317.3	-0.182094	0.0814452	-2.23579	0.0253657	0.076485
C4K02_5201	1617.02	0.142371	0.063675	2.2359	0.0253584	0.076485
C4K02_0970	17899.1	-0.0959163	0.0429081	-2.23539	0.0253918	0.0765246
C4K02_0787	1171.6	0.171581	0.076782	2.23465	0.0254402	0.0766315
C4K02_0248	1205.1	0.174877	0.0782991	2.23345	0.0255192	0.0768018
C4K02_1711	6759.93	-0.183075	0.0819714	-2.2334	0.0255227	0.0768018
C4K02_4553	664.568	0.227989	0.102226	2.23025	0.0257309	0.077389
C4K02_0856	3932.28	-0.121867	0.0546681	-2.22923	0.0257988	0.0775538
C4K02_3755	1108.52	0.194301	0.087206	2.22807	0.0258759	0.0777459
C4K02_4081	944.608	-0.18315	0.0822092	-2.22785	0.0258902	0.0777494
C4K02_3948	1895.5	-0.168882	0.0758243	-2.22729	0.0259281	0.0777896
C4K02_5625	707.97	0.326229	0.146471	2.22726	0.0259299	0.0777896
C4K02_4042	181.669	0.40297	0.181061	2.2256	0.0260409	0.0780831
C4K02_4814	686.074	0.24196	0.108731	2.22532	0.0260597	0.0781
C4K02_3881	612.653	0.311388	0.140109	2.22247	0.0262515	0.0786349
C4K02_5855	361.621	-0.292693	0.131778	-2.2211	0.0263439	0.0788718
C4K02_5326	71329.9	0.117928	0.0531326	2.21951	0.0264522	0.079156
C4K02_5669	6334.23	0.128825	0.0580476	2.21929	0.0264668	0.0791595
C4K02_3500	1327.34	-0.154119	0.0695019	-2.21748	0.0265904	0.0794891
C4K02_3194	243.809	0.367267	0.16567	2.21685	0.0266331	0.0795766
C4K02_5104	1595.79	-0.31446	0.141949	-2.2153	0.0267393	0.0798533
C4K02_0400	395.494	0.222176	0.100324	2.21459	0.0267884	0.0799596
C4K02_2681	6676.95	-0.438974	0.198312	-2.21355	0.0268598	0.0801324
C4K02_2222	447.848	-0.283166	0.127936	-2.21335	0.0268738	0.0801337
C4K02_1824	293.174	0.356546	0.161118	2.21296	0.0269007	0.0801736
C4K02_5400	4032.92	-0.136826	0.0618602	-2.21186	0.0269761	0.0803579
C4K02_0973	3272.97	-0.195746	0.0885193	-2.21134	0.0270123	0.0804253
C4K02_4248	4333.94	0.149453	0.0675935	2.21106	0.0270315	0.0804419
C4K02_5376	17230	0.231636	0.104779	2.21071	0.0270557	0.0804733
C4K02_0817	2593.11	0.128842	0.058295	2.21017	0.0270931	0.0805442
C4K02_4214	20705.4	-0.122675	0.0555155	-2.20974	0.0271231	0.0805927
C4K02_5892	626.518	-0.235647	0.106664	-2.20925	0.027157	0.080653
C4K02_3651	547.216	0.216803	0.0981631	2.2086	0.0272024	0.0807473
C4K02_3131	2069.94	0.192385	0.0872292	2.20552	0.0274178	0.081346
C4K02_1709	2068.71	0.184753	0.0837806	2.20521	0.0274397	0.0813701
C4K02_1752	99.7711	0.503311	0.228445	2.2032	0.0275807	0.0817473
C4K02_5893	571.901	-0.206841	0.0939793	-2.20092	0.0277416	0.0821828
C4K02_0953	685.527	0.184892	0.0840226	2.2005	0.0277717	0.0822308
[truncated: 3,925 more rows]

## Sheet: SE vs CE (all genes)
Water-stressed root exudates (SE) vs control root exudates (CE) - all genes
Gene_id	Base Mean	log2_fold_change	lfcSE	stat	p_value	q_value
C4K02_0878	8504.41	3.95045	0.0620473	63.6684	0	0
C4K02_0879	2381.94	3.97928	0.0767438	51.8515	0	0
C4K02_0880	3288.07	4.15828	0.0774517	53.6887	0	0
C4K02_3060	4168.16	5.20091	0.121282	42.8827	0	0
C4K02_3839	17494.5	-1.28906	0.0352542	-36.5648	1.03748e-292	1.22755e-289
C4K02_4344	31474.8	1.47171	0.0444414	33.1157	1.76425e-240	1.73955e-237
C4K02_5411	13705.6	-1.28896	0.0422314	-30.5212	1.36195e-204	1.15105e-201
C4K02_0051	28488.7	-2.30594	0.0756763	-30.4711	6.29786e-204	4.65727e-201
C4K02_0715	48897.2	-1.76469	0.0642124	-27.4821	2.87457e-166	1.88955e-163
C4K02_2749	840.04	3.2631	0.121403	26.8784	3.93157e-159	2.32592e-156
C4K02_2469	13657.7	-2.12733	0.0814225	-26.1271	1.79557e-150	9.65689e-148
C4K02_0714	9547.56	-1.35462	0.0518972	-26.102	3.46307e-150	1.70729e-147
C4K02_0399	67882.1	-0.963504	0.0370291	-26.0202	2.92825e-149	1.33258e-146
C4K02_0851	107256	-1.40134	0.0567075	-24.7117	7.99877e-135	3.38005e-132
C4K02_0208	19758.2	-1.3342	0.0552087	-24.1665	5.00819e-129	1.97523e-126
C4K02_1784	2117.3	-2.75172	0.1162	-23.681	5.66035e-124	2.09291e-121
C4K02_1666	10502.5	-1.42771	0.0607573	-23.4986	4.21781e-122	1.4678e-119
C4K02_2471	7059.78	-2.04232	0.0887746	-23.0057	4.08788e-117	1.34355e-114
C4K02_1881	136337	-1.31741	0.0587037	-22.4416	1.54545e-111	4.81206e-109
C4K02_5845	4795.93	1.39579	0.063099	22.1206	2.00068e-108	5.91801e-106
C4K02_5141	13940.1	-1.39685	0.0633491	-22.05	9.55953e-108	2.69306e-105
C4K02_0209	23142.3	-1.28825	0.058604	-21.9823	4.25237e-107	1.1435e-104
C4K02_1447	3598.26	-1.7159	0.080149	-21.4089	1.10451e-101	2.84099e-99
C4K02_5410	6481.39	-1.31701	0.0622004	-21.1736	1.67266e-99	4.12311e-97
C4K02_3838	4766.64	-1.2721	0.0606137	-20.9869	8.63462e-98	2.0433e-95
C4K02_1737	8910.92	1.21574	0.0579449	20.981	9.77337e-98	2.22382e-95
C4K02_1517	9342.9	1.18744	0.0567248	20.9333	2.66294e-97	5.8348e-95
C4K02_0635	23464	-1.27988	0.0615665	-20.7885	5.4956e-96	1.16114e-93
C4K02_4006	4926.54	-1.11528	0.0536876	-20.7736	7.50423e-96	1.53086e-93
C4K02_2759	7909.82	0.883525	0.0436822	20.2262	5.76005e-91	1.13588e-88
C4K02_0623	42482.4	-1.59779	0.0792293	-20.1667	1.92117e-90	3.66634e-88
C4K02_2935	1284.76	-1.58366	0.0797299	-19.8629	8.53225e-88	1.5774e-85
C4K02_5446	1185.68	1.43615	0.0738629	19.4435	3.30798e-84	5.93031e-82
C4K02_2934	2741.5	-1.78836	0.0920811	-19.4216	5.07349e-84	8.82788e-82
C4K02_2700	11059.3	-2.30248	0.119146	-19.3248	3.32383e-83	5.61822e-81
C4K02_3591	52520.2	-0.812921	0.0432632	-18.7901	9.09873e-79	1.49522e-76
C4K02_4186	1728.1	-2.17098	0.115691	-18.7654	1.44977e-78	2.31806e-76
C4K02_4978	30695	-1.06286	0.0569585	-18.6603	1.04233e-77	1.62275e-75
C4K02_0452	19106.1	-1.35288	0.0731858	-18.4855	2.70081e-76	4.09692e-74
C4K02_5594	11668.6	-0.781283	0.0435412	-17.9435	5.39155e-72	7.9741e-70
C4K02_5875	675.78	-3.41638	0.193184	-17.6846	5.51121e-70	7.95227e-68
C4K02_4515	8522.57	-1.29552	0.0732837	-17.6781	6.18107e-70	8.70648e-68
C4K02_5097	6602.97	1.21439	0.0690489	17.5874	3.0776e-69	4.2342e-67
C4K02_3798	2521.99	1.1458	0.0652231	17.5674	4.374e-69	5.88105e-67
C4K02_1632	1470.22	-1.21295	0.0693778	-17.4832	1.92371e-68	2.52904e-66
C4K02_4769	4951.67	-1.3753	0.0788876	-17.4336	4.58371e-68	5.89505e-66
C4K02_3154	10120.2	-1.68508	0.0969512	-17.3807	1.15545e-67	1.45439e-65
C4K02_0451	34722.4	-1.19592	0.0690606	-17.3169	3.50799e-67	4.32359e-65
C4K02_0600	19575.6	0.696255	0.0406366	17.1337	8.32001e-66	1.00451e-63
C4K02_2436	4302.68	-1.34727	0.078821	-17.0928	1.67918e-65	1.9868e-63
C4K02_2824	54031.5	0.785705	0.0468826	16.759	4.86835e-63	5.64728e-61
C4K02_0470	37415.5	-0.90126	0.0540032	-16.689	1.5754e-62	1.79232e-60
C4K02_3475	6040.55	-1.15756	0.0694047	-16.6784	1.88255e-62	2.10135e-60
C4K02_5029	212534	-1.10535	0.0667822	-16.5515	1.5605e-61	1.70961e-59
C4K02_2392	8834.53	-1.41278	0.0856104	-16.5024	3.52459e-61	3.79118e-59
C4K02_1078	2114.51	-1.61819	0.0997187	-16.2275	3.22204e-59	3.40386e-57
C4K02_2430	3207.68	-1.83071	0.114046	-16.0524	5.49844e-58	5.7068e-56
C4K02_0206	6673.72	-1.2368	0.0778077	-15.8955	6.80484e-57	6.94094e-55
C4K02_2970	132564	-1.65776	0.104449	-15.8714	9.99126e-57	1.00184e-54
C4K02_0727	781.563	1.76661	0.112677	15.6785	2.12114e-55	2.09144e-53
C4K02_3853	12398.9	-0.946585	0.0606013	-15.6199	5.3301e-55	5.16933e-53
C4K02_3820	3926.16	0.738081	0.0473592	15.5848	9.23996e-55	8.81671e-53
C4K02_0280	23921.7	-0.749558	0.0481344	-15.5722	1.12504e-54	1.05646e-52
C4K02_3610	771.201	2.39888	0.155085	15.4682	5.68548e-54	5.25551e-52
C4K02_4859	30785.9	-0.946058	0.0618131	-15.3051	7.06424e-53	6.42955e-51
C4K02_4860	7112.07	-0.94097	0.0624881	-15.0584	3.0414e-51	2.7262e-49
C4K02_3800	7509.86	0.675515	0.0450769	14.9858	9.08915e-51	8.02558e-49
C4K02_3465	28039.5	0.679518	0.0459233	14.7968	1.53616e-49	1.33646e-47
C4K02_4858	8519.08	-0.790239	0.0536615	-14.7264	4.36458e-49	3.74215e-47
C4K02_0509	6628.09	-0.693357	0.0476776	-14.5426	6.5042e-48	5.49698e-46
C4K02_0205	1358.76	-1.19459	0.0825584	-14.4696	1.88567e-47	1.57121e-45
C4K02_4514	19732.4	-0.581432	0.0406256	-14.312	1.84194e-46	1.51346e-44
C4K02_3836	11489.2	-0.918502	0.0651942	-14.0887	4.45668e-45	3.61174e-43
C4K02_0877	3483.89	0.682458	0.0485368	14.0606	6.62896e-45	5.29958e-43
C4K02_3799	6374.84	1.06133	0.0759039	13.9826	1.99116e-44	1.57063e-42
C4K02_4857	6151.03	-0.65141	0.0470433	-13.847	1.32551e-43	1.0318e-41
C4K02_2833	18272	0.586863	0.0430717	13.6253	2.83425e-42	2.17759e-40
C4K02_0412	1888.54	1.44977	0.106718	13.585	4.91537e-42	3.72812e-40
C4K02_0828	38231.2	-0.493813	0.0365837	-13.4982	1.60282e-41	1.20029e-39
C4K02_2513	24880.6	-0.477027	0.0355835	-13.4059	5.58783e-41	4.1322e-39
C4K02_4768	26441.1	-0.864267	0.064837	-13.3298	1.55245e-40	1.13387e-38
C4K02_3835	11831	-0.654332	0.0493467	-13.2599	3.95491e-40	2.85332e-38
C4K02_5404	14795.1	-0.625896	0.0472208	-13.2547	4.23952e-40	3.02181e-38
C4K02_1977	1613.41	-1.02737	0.0777085	-13.2208	6.65715e-40	4.68854e-38
C4K02_1156	25299.9	-1.11029	0.0841338	-13.1967	9.16807e-40	6.38097e-38
C4K02_0207	3460.31	-1.30961	0.0998297	-13.1184	2.58208e-39	1.77623e-37
C4K02_5629	22477.9	-0.536301	0.0409152	-13.1076	2.97814e-39	2.02514e-37
C4K02_4898	685.525	1.43503	0.109823	13.0667	5.10253e-39	3.43029e-37
C4K02_4092	4444.42	0.674543	0.0518259	13.0156	9.98157e-39	6.63494e-37
C4K02_5867	10468.1	-0.770586	0.0592822	-12.9986	1.24577e-38	8.18885e-37
C4K02_4977	10484	-0.909451	0.0699871	-12.9946	1.31357e-38	8.53962e-37
C4K02_2902	11407.5	-0.737821	0.056797	-12.9905	1.38521e-38	8.81173e-37
C4K02_3837	4172.01	-1.19912	0.0923037	-12.991	1.3753e-38	8.81173e-37
C4K02_2507	20353.8	-0.648399	0.0500085	-12.9658	1.91249e-38	1.20365e-36
C4K02_5030	29424.5	-1.21754	0.0941325	-12.9343	2.88322e-38	1.79549e-36
C4K02_0335	838.68	-1.05881	0.0818871	-12.9302	3.04096e-38	1.87399e-36
C4K02_3041	7845.25	0.815939	0.0631091	12.929	3.08732e-38	1.88294e-36
C4K02_4161	19470.8	-0.462345	0.0358044	-12.9131	3.79726e-38	2.2923e-36
C4K02_5886	3234.06	0.81724	0.0635415	12.8615	7.41068e-38	4.42845e-36
C4K02_3042	1889.86	0.774955	0.060577	12.7929	1.7969e-37	1.06305e-35
C4K02_0396	3960.2	-0.822361	0.0643164	-12.7862	1.9588e-37	1.14735e-35
C4K02_0058	25106	-1.01619	0.0804812	-12.6265	1.50929e-36	8.66888e-35
C4K02_2898	6710.81	-1.26652	0.100307	-12.6265	1.50891e-36	8.66888e-35
C4K02_4802	2050.89	-0.75255	0.0597223	-12.6008	2.08969e-36	1.18871e-34
C4K02_1354	9381.23	-0.635096	0.0504552	-12.5873	2.47962e-36	1.39709e-34
C4K02_3793	19899	0.541629	0.0430893	12.5699	3.09044e-36	1.72481e-34
C4K02_1467	1664.76	-1.05274	0.0837885	-12.5643	3.31809e-36	1.83456e-34
C4K02_0045	12110.9	-0.773184	0.0616177	-12.5481	4.07208e-36	2.2306e-34
C4K02_3681	32396.1	0.487909	0.0389461	12.5278	5.26081e-36	2.85531e-34
C4K02_1460	2777.28	-1.51652	0.121522	-12.4794	9.67398e-36	5.20284e-34
C4K02_2698	4558.24	-1.14814	0.0921678	-12.4571	1.28e-35	6.82205e-34
C4K02_2250	934.026	1.23257	0.0990965	12.4381	1.62321e-35	8.57401e-34
C4K02_4342	68284.9	0.783535	0.0630486	12.4275	1.85396e-35	9.70619e-34
C4K02_2745	10912.5	-0.960218	0.0778611	-12.3324	6.05839e-35	3.14399e-33
C4K02_5876	205.611	-3.3644	0.273955	-12.2808	1.14824e-34	5.90694e-33
C4K02_2933	899.871	-2.08349	0.169716	-12.2764	1.21328e-34	6.18775e-33
C4K02_5516	16705.7	0.510197	0.04158	12.2703	1.30818e-34	6.6147e-33
C4K02_1975	1785.19	-1.09456	0.0892149	-12.2688	1.33277e-34	6.68193e-33
C4K02_4702	13623.2	-1.03959	0.0848568	-12.2511	1.65797e-34	8.24249e-33
C4K02_0471	12997.4	-0.867066	0.0711744	-12.1823	3.86406e-34	1.90498e-32
C4K02_2508	64473.4	-0.713581	0.0586584	-12.165	4.77313e-34	2.3337e-32
C4K02_0705	6566.18	0.736939	0.0606947	12.1417	6.34635e-34	3.07746e-32
C4K02_2994	1873.9	-0.812249	0.0672613	-12.076	1.41402e-33	6.80108e-32
C4K02_0217	1827.91	-1.08663	0.0899976	-12.074	1.44843e-33	6.91043e-32
C4K02_4767	191340	-0.745491	0.0620934	-12.006	3.30635e-33	1.56483e-31
C4K02_2085	1170.58	0.998181	0.0836591	11.9315	8.10722e-33	3.80653e-31
C4K02_3491	18151.6	-0.55669	0.0467223	-11.9149	9.902e-33	4.61262e-31
C4K02_2470	14560.7	-1.9838	0.167612	-11.8357	2.55336e-32	1.18013e-30
C4K02_4189	516.932	1.56734	0.132458	11.8327	2.64394e-32	1.21252e-30
C4K02_3549	1848.37	1.16955	0.0993123	11.7765	5.15945e-32	2.34795e-30
C4K02_4840	24195.5	-0.921089	0.0783525	-11.7557	6.60074e-32	2.98091e-30
C4K02_4286	12047.5	-0.699276	0.0600533	-11.6443	2.45458e-31	1.1001e-29
C4K02_5599	12801.7	-0.515232	0.044624	-11.5461	7.72825e-31	3.43762e-29
C4K02_0235	17169.4	-0.684192	0.0593484	-11.5284	9.48994e-31	4.18974e-29
C4K02_2640	382.623	-1.33751	0.116125	-11.5178	1.07321e-30	4.70304e-29
C4K02_5409	1944.55	-0.718969	0.0628123	-11.4463	2.45372e-30	1.06737e-28
C4K02_3551	1683.29	0.873198	0.0764495	11.4219	3.2507e-30	1.40374e-28
C4K02_4187	1101.29	-0.999912	0.088032	-11.3585	6.72853e-30	2.88449e-28
C4K02_1902	1359.69	0.857492	0.0755438	11.3509	7.33756e-30	3.12109e-28
C4K02_2639	9049.15	-0.79378	0.0699344	-11.3504	7.38595e-30	3.12109e-28
C4K02_4343	2556.99	1.05495	0.0932879	11.3085	1.1906e-29	4.99544e-28
C4K02_3662	6026.8	0.551066	0.0489652	11.2542	2.20709e-29	9.19519e-28
C4K02_0379	9082.76	-0.476684	0.0423645	-11.252	2.26491e-29	9.32509e-28
C4K02_3905	3266.96	0.654059	0.0581294	11.2518	2.2698e-29	9.32509e-28
C4K02_2981	3069.48	0.870527	0.0773901	11.2486	2.3541e-29	9.60472e-28
C4K02_5686	2125.87	0.687051	0.0611998	11.2264	3.02702e-29	1.22656e-27
C4K02_5386	4949.6	0.632323	0.0563711	11.2172	3.3591e-29	1.35186e-27
C4K02_4914	14306.6	-0.565704	0.0505645	-11.1878	4.68085e-29	1.87107e-27
C4K02_2963	5345.16	0.818741	0.0732615	11.1756	5.36905e-29	2.13176e-27
C4K02_1454	7480.74	-0.616485	0.0552771	-11.1526	6.95214e-29	2.74192e-27
C4K02_5861	27622.6	-0.844421	0.0757621	-11.1457	7.51654e-29	2.94489e-27
C4K02_0888	7895	-0.599512	0.0538735	-11.1282	9.15112e-29	3.54779e-27
C4K02_3612	735.3	1.65157	0.148416	11.1279	9.17533e-29	3.54779e-27
C4K02_0268	12791.7	-0.715231	0.0644429	-11.0987	1.27308e-28	4.8906e-27
C4K02_5407	1733.25	-0.833679	0.0751444	-11.0944	1.33607e-28	5.09949e-27
C4K02_5122	16828.4	-0.720737	0.0652163	-11.0515	2.1561e-28	8.17661e-27
C4K02_5274	4121.33	-0.664589	0.0602337	-11.0335	2.63357e-28	9.92369e-27
C4K02_2437	1795.06	-1.05241	0.0954479	-11.026	2.86427e-28	1.07247e-26
C4K02_0402	40711.2	-0.47001	0.0427312	-10.9992	3.85401e-28	1.43398e-26
C4K02_1432	30767.1	-0.612962	0.0558038	-10.9842	4.55062e-28	1.67964e-26
C4K02_3548	1679.64	1.21151	0.110299	10.9838	4.57103e-28	1.67964e-26
C4K02_0609	3072.68	-1.34395	0.122364	-10.9832	4.60465e-28	1.68155e-26
C4K02_1932	6349.21	-1.01245	0.0922987	-10.9693	5.37069e-28	1.94926e-26
C4K02_1400	2083.5	-0.771452	0.0705651	-10.9325	8.06154e-28	2.90805e-26
C4K02_3206	8271.07	0.804024	0.0742376	10.8304	2.47041e-27	8.85752e-26
C4K02_2294	577.487	0.898583	0.0831071	10.8123	3.00885e-27	1.07231e-25
C4K02_4282	7914.04	-0.844178	0.0783719	-10.7714	4.69626e-27	1.66366e-25
C4K02_1692	458.586	-1.46643	0.136619	-10.7337	7.0688e-27	2.48923e-25
C4K02_1798	6010.77	-0.652661	0.0609485	-10.7084	9.29549e-27	3.25397e-25
C4K02_1449	2816.58	-1.04259	0.0976916	-10.6723	1.37214e-26	4.77505e-25
C4K02_0046	23674.2	-0.756447	0.0708996	-10.6693	1.41724e-26	4.90317e-25
C4K02_3471	18355.7	-0.524893	0.0492439	-10.659	1.58213e-26	5.4418e-25
C4K02_4710	50604.1	-0.407501	0.0382397	-10.6565	1.62627e-26	5.56128e-25
C4K02_3775	5317.11	-0.456442	0.0428923	-10.6416	1.90857e-26	6.48914e-25
C4K02_4399	5516.84	0.737675	0.0693478	10.6373	1.99781e-26	6.75375e-25
C4K02_1452	8750.28	-0.876947	0.0824716	-10.6333	2.08566e-26	7.01066e-25
C4K02_4741	1679.56	1.2156	0.114814	10.5875	3.40546e-26	1.13823e-24
C4K02_5234	227.56	1.5323	0.14575	10.5132	7.50769e-26	2.49525e-24
C4K02_1839	5677.78	-0.522795	0.0498304	-10.4915	9.45218e-26	3.12397e-24
C4K02_0267	2595.12	-0.813149	0.0775592	-10.4842	1.02073e-25	3.35481e-24
C4K02_0827	25705.7	-0.450387	0.0430857	-10.4533	1.41543e-25	4.62634e-24
C4K02_1978	1657.87	-1.48388	0.14223	-10.4329	1.75413e-25	5.70188e-24
C4K02_0414	503.518	1.44615	0.138664	10.4292	1.82495e-25	5.89967e-24
C4K02_2076	903.682	1.26402	0.121439	10.4087	2.264e-25	7.27924e-24
C4K02_1866	37108.7	-0.478069	0.0459775	-10.3979	2.53452e-25	8.105e-24
C4K02_1450	7126.65	-1.01779	0.0980333	-10.382	2.99303e-25	9.51978e-24
C4K02_4976	74556	-0.731901	0.0705958	-10.3675	3.48542e-25	1.10266e-23
C4K02_4284	10502.4	-0.769654	0.0743259	-10.3551	3.96648e-25	1.24818e-23
C4K02_0278	7312.5	-0.567249	0.0547869	-10.3537	4.02483e-25	1.25321e-23
C4K02_4918	585.998	1.03339	0.0998034	10.3542	4.00497e-25	1.25321e-23
C4K02_0702	6781.06	0.681139	0.0659003	10.3359	4.84824e-25	1.50169e-23
C4K02_2899	40291.2	-0.560143	0.0542509	-10.3251	5.42866e-25	1.6727e-23
C4K02_1838	2379.38	-0.818986	0.0793563	-10.3204	5.70071e-25	1.74743e-23
C4K02_5020	40718.1	-0.642922	0.0623121	-10.3178	5.8564e-25	1.7859e-23
C4K02_5879	312.133	-2.13869	0.207457	-10.3091	6.4123e-25	1.94539e-23
C4K02_0204	1007.12	-1.03842	0.101131	-10.2681	9.80942e-25	2.96084e-23
C4K02_2551	5439.32	0.571587	0.0556825	10.2651	1.0121e-24	3.03938e-23
C4K02_1335	1247.17	0.820633	0.0799839	10.26	1.06733e-24	3.18907e-23
C4K02_3797	675.702	1.06161	0.103546	10.2526	1.15247e-24	3.42613e-23
C4K02_4855	10673.2	-0.471239	0.0461712	-10.2063	1.85721e-24	5.49363e-23
C4K02_3635	700.92	1.16879	0.114554	10.203	1.92324e-24	5.66063e-23
C4K02_5408	1764.29	-0.904064	0.088628	-10.2007	1.96927e-24	5.76743e-23
C4K02_0497	4057.09	-0.764308	0.0750099	-10.1894	2.21069e-24	6.44258e-23
C4K02_4494	14231.3	0.401643	0.0396054	10.1411	3.62893e-24	1.05239e-22
C4K02_4757	1655.17	-0.88524	0.0876191	-10.1033	5.34283e-24	1.54186e-22
C4K02_1875	52073.8	-0.509822	0.050504	-10.0947	5.83176e-24	1.67479e-22
C4K02_4673	4480.15	-0.494654	0.0491724	-10.0596	8.33564e-24	2.3823e-22
C4K02_2434	2560	-0.712567	0.0708957	-10.0509	9.10185e-24	2.58878e-22
C4K02_0218	7964.04	-0.655911	0.0653476	-10.0373	1.04533e-23	2.95893e-22
C4K02_5213	7824.38	0.648892	0.0646722	10.0336	1.08541e-23	3.05776e-22
C4K02_0946	10763.1	-0.394983	0.0393984	-10.0254	1.17929e-23	3.3028e-22
C4K02_4503	9129.86	0.50539	0.0504129	10.025	1.18356e-23	3.3028e-22
C4K02_5559	2995.6	-0.677734	0.0676797	-10.0138	1.32506e-23	3.6803e-22
C4K02_4012	1768.12	0.729631	0.0730702	9.98535	1.76683e-23	4.88438e-22
C4K02_1560	2379.44	-1.05632	0.105974	-9.96777	2.10907e-23	5.80338e-22
C4K02_1448	7230.46	-1.09841	0.110219	-9.96564	2.15473e-23	5.90155e-22
C4K02_4091	7519.87	0.467024	0.0468956	9.95882	2.30793e-23	6.29203e-22
C4K02_5038	6772.23	-0.623349	0.0626546	-9.94897	2.54797e-23	6.91459e-22
C4K02_2982	12991.1	0.95057	0.0957815	9.92435	3.26222e-23	8.81246e-22
C4K02_4403	3739.79	0.573913	0.0578638	9.91834	3.46481e-23	9.3172e-22
C4K02_5585	6310.18	0.864362	0.0871778	9.91494	3.58479e-23	9.5962e-22
C4K02_2750	3507.22	0.453471	0.0460241	9.8529	6.65941e-23	1.77464e-21
C4K02_4255	2858.07	0.504038	0.051209	9.84277	7.36512e-23	1.9539e-21
C4K02_0900	10590.6	-0.668012	0.0679547	-9.83025	8.34098e-23	2.20291e-21
C4K02_2078	610.252	-0.867146	0.0889903	-9.74428	1.95165e-22	5.13154e-21
C4K02_5878	291.204	-1.32353	0.136505	-9.69581	3.14138e-22	8.22319e-21
C4K02_3987	714.693	1.05423	0.108853	9.68487	3.49644e-22	9.11231e-21
C4K02_5742	4978.6	-0.408268	0.0422098	-9.67234	3.95248e-22	1.02556e-20
C4K02_0270	11515.8	-0.353094	0.0365849	-9.65136	4.85065e-22	1.25312e-20
C4K02_0707	6202.24	0.668181	0.0692787	9.64483	5.16981e-22	1.32977e-20
C4K02_0634	3041.87	-0.493018	0.0512214	-9.62522	6.25707e-22	1.60246e-20
C4K02_0409	973.6	0.937693	0.0980818	9.56031	1.17402e-21	2.99375e-20
C4K02_5922	24512.2	-0.340266	0.035598	-9.55856	1.19408e-21	3.03183e-20
C4K02_2289	2621.38	0.693854	0.0726102	9.55588	1.22541e-21	3.09809e-20
C4K02_5858	3861.41	-0.493362	0.0516327	-9.55521	1.23329e-21	3.10475e-20
C4K02_1444	8492.57	-0.421572	0.0441872	-9.54057	1.42048e-21	3.56082e-20
C4K02_2998	2281.48	-0.638412	0.0669205	-9.53986	1.43024e-21	3.57018e-20
C4K02_5245	418.243	1.10533	0.116892	9.45597	3.20051e-21	7.95556e-20
C4K02_1451	9442.72	-0.993182	0.105059	-9.45353	3.27587e-21	8.09339e-20
C4K02_3153	284.925	-1.54323	0.163248	-9.45329	3.28332e-21	8.09339e-20
C4K02_4138	1899.23	0.772782	0.0817936	9.44795	3.45547e-21	8.48239e-20
C4K02_4117	1612.73	0.747488	0.0791657	9.44207	3.65478e-21	8.93459e-20
C4K02_4819	33364.8	-0.366519	0.0388674	-9.42999	4.10147e-21	9.98531e-20
C4K02_4732	5711.94	0.71245	0.0757065	9.41068	4.92915e-21	1.19512e-19
C4K02_4502	2261.71	0.496624	0.0528838	9.39086	5.95148e-21	1.4371e-19
C4K02_4956	2219.18	1.12939	0.120486	9.37368	7.00479e-21	1.68457e-19
C4K02_4803	9563.4	-0.432096	0.0462473	-9.34316	9.35024e-21	2.23952e-19
C4K02_2671	580.563	0.916109	0.0980792	9.3405	9.58812e-21	2.28723e-19
C4K02_0266	1528.19	-0.706574	0.0756828	-9.33599	1.00049e-20	2.37708e-19
C4K02_1081	955.022	-0.816159	0.0875197	-9.32544	1.10527e-20	2.6155e-19
C4K02_0717	16825.7	-1.03623	0.111484	-9.29488	1.4737e-20	3.47347e-19
C4K02_5268	1150.42	-0.733894	0.0790332	-9.2859	1.60353e-20	3.76449e-19
C4K02_4283	27788	-0.719898	0.0777262	-9.26197	2.00702e-20	4.69311e-19
C4K02_1295	11806.5	-0.370465	0.0400727	-9.24483	2.35625e-20	5.48803e-19
C4K02_3958	1574.92	0.732334	0.0792354	9.24252	2.40764e-20	5.58571e-19
C4K02_5745	1534.5	0.622123	0.0675922	9.20406	3.44684e-20	7.96543e-19
C4K02_3068	6156.33	0.522797	0.0569066	9.18693	4.04211e-20	9.30471e-19
C4K02_5385	86692.7	-0.356763	0.0388512	-9.1828	4.20013e-20	9.631e-19
C4K02_1874	73258.5	-0.519825	0.0567016	-9.16773	4.83065e-20	1.1034e-18
C4K02_3589	14173.1	-0.41684	0.0456362	-9.13397	6.60299e-20	1.50244e-18
C4K02_0795	6204.39	-0.462124	0.0512554	-9.0161	1.94913e-19	4.40577e-18
C4K02_5084	6180.34	-0.576745	0.0639691	-9.01598	1.95117e-19	4.40577e-18
C4K02_5497	30280.8	-0.395314	0.0438488	-9.01538	1.96195e-19	4.41327e-18
C4K02_3834	2489.2	-0.480626	0.0533155	-9.01476	1.97308e-19	4.42149e-18
C4K02_0263	6789.2	0.539833	0.0599547	9.00402	2.17602e-19	4.85785e-18
C4K02_2638	1202.3	-0.710918	0.0789979	-8.99921	2.27348e-19	5.05637e-18
C4K02_4414	894.81	0.871098	0.0970359	8.97707	2.78077e-19	6.16143e-18
C4K02_5021	5002.06	-0.475783	0.0530388	-8.97047	2.95248e-19	6.51749e-18
C4K02_4685	22823.7	-0.400752	0.0446927	-8.96683	3.0517e-19	6.71146e-18
C4K02_3565	5991.75	0.465173	0.0519445	8.9552	3.39124e-19	7.43059e-18
C4K02_5289	11933.7	-0.717273	0.0801621	-8.94779	3.62675e-19	7.91729e-18
C4K02_2751	5252.6	0.477121	0.0535691	8.90665	5.25997e-19	1.14404e-17
C4K02_2428	9339.23	-0.542813	0.0610678	-8.8887	6.18307e-19	1.33989e-17
C4K02_0718	4022.47	-0.660249	0.0742973	-8.88658	6.30206e-19	1.36069e-17
C4K02_1300	7065.78	-0.57013	0.0642281	-8.87665	6.89033e-19	1.4823e-17
C4K02_2806	732.117	0.87206	0.0985052	8.85293	8.52494e-19	1.8273e-17
C4K02_0305	5138.58	-0.447916	0.0506219	-8.84826	8.88904e-19	1.89847e-17
C4K02_1933	2494.29	-0.757907	0.0857328	-8.84034	9.54267e-19	2.03073e-17
C4K02_5028	3855.02	-0.780124	0.0883458	-8.83035	1.0435e-18	2.21267e-17
C4K02_0403	709.35	-0.751171	0.0855007	-8.78555	1.55597e-18	3.28753e-17
C4K02_3592	50286.4	-0.289025	0.0329078	-8.78289	1.59321e-18	3.35424e-17
C4K02_4429	1944.72	0.590991	0.0673779	8.77129	1.76628e-18	3.70543e-17
C4K02_4018	1308.58	-0.702111	0.0800697	-8.76874	1.80674e-18	3.77692e-17
C4K02_1010	5067.53	0.655383	0.0747992	8.7619	1.91979e-18	3.99912e-17
C4K02_1859	3351.71	-0.398668	0.0455291	-8.75633	2.01706e-18	4.18699e-17
C4K02_5363	3482.01	0.557708	0.0642343	8.68239	3.87525e-18	8.01608e-17
C4K02_5321	48602	-0.341571	0.0393576	-8.67864	4.00547e-18	8.25657e-17
C4K02_4428	2455.04	0.691025	0.0796286	8.67811	4.02415e-18	8.26627e-17
C4K02_3550	713.61	0.949011	0.109416	8.67339	4.19443e-18	8.58624e-17
C4K02_5560	6207.15	-0.516755	0.0596017	-8.67014	4.31591e-18	8.80446e-17
C4K02_5513	1223.84	-0.693142	0.0800555	-8.65826	4.79e-18	9.73803e-17
C4K02_2429	5437.38	-0.595572	0.0690619	-8.62374	6.48031e-18	1.31293e-16
C4K02_0040	628.428	0.855356	0.0993179	8.61231	7.16028e-18	1.44082e-16
C4K02_5492	6556.75	-0.534604	0.0620743	-8.61233	7.15935e-18	1.44082e-16
C4K02_1455	6234.24	-0.666295	0.0773862	-8.61	7.30606e-18	1.46517e-16
C4K02_0590	15291.7	-0.407746	0.0474206	-8.5985	8.07673e-18	1.60882e-16
C4K02_1211	17378.4	0.505372	0.0587722	8.59882	8.05389e-18	1.60882e-16
C4K02_4142	2954.27	-0.726504	0.084514	-8.59626	8.23561e-18	1.63496e-16
C4K02_2699	8066.59	-1.7895	0.208298	-8.59106	8.61673e-18	1.7049e-16
C4K02_5319	251048	-0.366377	0.0426769	-8.5849	9.09171e-18	1.79288e-16
C4K02_5820	4541.17	-0.435312	0.0507324	-8.58055	9.4421e-18	1.8558e-16
C4K02_2052	1494.77	-0.883695	0.103053	-8.57518	9.8934e-18	1.93806e-16
C4K02_0413	576.315	1.36129	0.159085	8.55703	1.15816e-17	2.26128e-16
C4K02_5297	64246.8	-0.33899	0.0396194	-8.55617	1.16684e-17	2.27073e-16
C4K02_0917	1516.08	-0.581277	0.0680993	-8.53571	1.39293e-17	2.70183e-16
C4K02_0979	16459.9	-0.341002	0.0400225	-8.52026	1.59197e-17	3.0778e-16
C4K02_2779	1835.97	0.727344	0.0854025	8.51665	1.64229e-17	3.15458e-16
C4K02_5027	3509.63	-0.549456	0.0645155	-8.51665	1.64235e-17	3.15458e-16
C4K02_0059	2080.4	-0.798659	0.0940002	-8.49636	1.95635e-17	3.73672e-16
C4K02_3967	592.671	1.05584	0.124271	8.49626	1.95805e-17	3.73672e-16
C4K02_3777	3084.17	-0.425833	0.0501697	-8.48785	2.10492e-17	4.00408e-16
C4K02_0881	277.191	1.444	0.170151	8.48659	2.12785e-17	4.03474e-16
C4K02_5715	3773.31	-0.399972	0.0472057	-8.47297	2.39217e-17	4.52144e-16
C4K02_2993	2481.97	-0.477803	0.0565154	-8.45438	2.80568e-17	5.28612e-16
C4K02_0762	928.647	-0.594474	0.0703691	-8.44794	2.96498e-17	5.56852e-16
C4K02_4733	8713.56	0.610563	0.0722926	8.44571	3.02197e-17	5.65759e-16
C4K02_2631	9062.95	-0.455695	0.0541022	-8.42286	3.67393e-17	6.85645e-16
C4K02_2458	5542.68	-0.460839	0.0549372	-8.38846	4.92567e-17	9.1636e-16
C4K02_3854	10337.4	-0.464864	0.055643	-8.35441	6.57616e-17	1.21958e-15
C4K02_4014	3220.18	0.591465	0.0710382	8.32601	8.36095e-17	1.54573e-15
C4K02_0515	8551.26	-0.527006	0.0633672	-8.31669	9.04571e-17	1.66712e-15
C4K02_0902	20957.1	-0.542537	0.06532	-8.30583	9.91253e-17	1.8212e-15
C4K02_4112	5730.39	-0.4388	0.0528835	-8.29749	1.06336e-16	1.94763e-15
C4K02_0703	7972.18	0.615737	0.0742381	8.29408	1.09425e-16	1.99802e-15
C4K02_4856	5405.64	-0.607637	0.0733195	-8.28751	1.1564e-16	2.10501e-15
C4K02_3590	30684.9	-0.460135	0.0556831	-8.26346	1.41512e-16	2.56806e-15
C4K02_0618	411.336	-1.19299	0.144582	-8.25127	1.56722e-16	2.83538e-15
C4K02_1667	8110.7	-0.519958	0.0631837	-8.22931	1.88297e-16	3.39623e-15
C4K02_4901	1012.4	0.734935	0.0893579	8.22463	1.95795e-16	3.52075e-15
C4K02_1353	9936.17	-0.480164	0.0583955	-8.22262	1.99105e-16	3.56942e-15
C4K02_0692	6203.94	0.442996	0.0539099	8.21736	2.0804e-16	3.71832e-15
C4K02_0901	5008.38	-0.737318	0.0898175	-8.20906	2.22918e-16	3.97224e-15
C4K02_0755	1296.78	0.565906	0.0690583	8.19462	2.51396e-16	4.46624e-15
C4K02_0084	4638.77	-0.498263	0.0608644	-8.18643	2.69078e-16	4.75184e-15
C4K02_4055	6887.8	-0.356321	0.0435247	-8.18663	2.68633e-16	4.75184e-15
C4K02_0503	2739.6	-0.45415	0.0557399	-8.14767	3.70992e-16	6.53211e-15
C4K02_0927	1937.79	0.666566	0.0819197	8.13683	4.05761e-16	7.12308e-15
C4K02_3310	27767.3	0.376896	0.0463451	8.13238	4.20943e-16	7.36774e-15
C4K02_3906	2404.36	0.585281	0.0720019	8.12869	4.33958e-16	7.57315e-15
C4K02_2568	5830.39	-0.688593	0.084819	-8.11839	4.72412e-16	8.21998e-15
C4K02_3463	86470	-0.323181	0.0398675	-8.10638	5.21505e-16	9.04757e-15
C4K02_4955	1086.82	0.924724	0.114465	8.07863	6.55006e-16	1.13305e-14
C4K02_5189	25666.1	-0.378662	0.0468828	-8.07678	6.6498e-16	1.14695e-14
C4K02_3319	11096.9	0.538074	0.066776	8.05788	7.76272e-16	1.33501e-14
C4K02_1021	5177.12	0.403706	0.0501627	8.04793	8.42057e-16	1.44395e-14
C4K02_4531	12433	-0.670214	0.0833081	-8.045	8.62474e-16	1.47468e-14
C4K02_3826	18094.1	-0.333123	0.0414332	-8.03999	8.98451e-16	1.53177e-14
C4K02_4345	15795.5	0.590814	0.0735268	8.03535	9.33129e-16	1.58632e-14
C4K02_1793	3764.38	0.587742	0.0731754	8.03195	9.59316e-16	1.62616e-14
C4K02_0397	1448.63	-0.579987	0.0722669	-8.02562	1.01012e-15	1.70739e-14
C4K02_2109	15251.1	-0.60176	0.0750442	-8.01874	1.06834e-15	1.80065e-14
C4K02_2864	7935.9	-0.3636	0.0454201	-8.00527	1.19201e-15	2.00339e-14
C4K02_2209	4583.54	-0.410756	0.0513261	-8.00286	1.21565e-15	2.03158e-14
C4K02_3126	3752.8	-0.362608	0.0453083	-8.00313	1.21298e-15	2.03158e-14
C4K02_0699	2938.85	0.647812	0.0810721	7.99057	1.34314e-15	2.23831e-14
C4K02_0265	1134.53	-0.849948	0.106598	-7.97337	1.54399e-15	2.5658e-14
C4K02_5026	13691.9	-0.347961	0.0437825	-7.9475	1.90314e-15	3.15377e-14
C4K02_4513	13877.3	-0.41405	0.0521407	-7.94101	2.00538e-15	3.31392e-14
C4K02_2212	4834.86	-0.520165	0.0656415	-7.92433	2.29381e-15	3.77999e-14
C4K02_4735	34200.9	-0.440808	0.0556902	-7.91536	2.46539e-15	4.05147e-14
C4K02_4411	13153.1	-0.32395	0.0410576	-7.89015	3.01824e-15	4.94623e-14
C4K02_5091	680.687	0.705403	0.0894766	7.88366	3.17931e-15	5.19581e-14
C4K02_1014	9698.33	0.407818	0.0517382	7.88234	3.21305e-15	5.23648e-14
C4K02_2867	13087	0.489949	0.062212	7.87547	3.39456e-15	5.51708e-14
C4K02_4908	501.918	0.840227	0.106769	7.86956	3.559e-15	5.76851e-14
C4K02_2074	2376.11	0.575097	0.073108	7.8664	3.64988e-15	5.89965e-14
C4K02_1799	7506.26	-0.406076	0.051626	-7.86572	3.66993e-15	5.91589e-14
C4K02_5438	1170.85	0.96724	0.123114	7.85643	3.95234e-15	6.35382e-14
C4K02_1778	2948.52	0.51678	0.0658287	7.85037	4.14805e-15	6.63336e-14
C4K02_5466	912.03	1.33614	0.170201	7.85035	4.14865e-15	6.63336e-14
C4K02_0359	572.672	0.80317	0.102717	7.81922	5.31522e-15	8.4757e-14
C4K02_5842	3689.76	-0.500027	0.0640337	-7.80881	5.77308e-15	9.18106e-14
C4K02_5459	898.558	0.621305	0.0796749	7.79801	6.28907e-15	9.97484e-14
C4K02_3628	901.98	-0.707138	0.0907842	-7.78922	6.74231e-15	1.06651e-13
C4K02_5655	1875.44	-0.714135	0.0917368	-7.78461	6.99277e-15	1.10318e-13
C4K02_2778	9219.15	-0.443702	0.0570049	-7.78358	7.0501e-15	1.10927e-13
C4K02_1891	3960.31	-0.354957	0.0456489	-7.77582	7.49608e-15	1.17631e-13
C4K02_1882	2831.88	-0.688699	0.0885959	-7.77348	7.63558e-15	1.19503e-13
C4K02_0701	8179.99	0.577675	0.0743863	7.76588	8.10807e-15	1.26563e-13
C4K02_0575	9201.57	-0.353604	0.0456207	-7.75094	9.12134e-15	1.42005e-13
C4K02_4936	542.983	0.802512	0.103732	7.73638	1.02291e-14	1.58833e-13
C4K02_1113	20011.5	0.395856	0.0512653	7.72172	1.14773e-14	1.77749e-13
C4K02_4330	913.628	0.692044	0.0898035	7.7062	1.29616e-14	2.0021e-13
C4K02_3969	9587.58	-0.430767	0.0559837	-7.6945	1.42049e-14	2.18845e-13
C4K02_4285	10104.9	-0.728444	0.0949423	-7.67249	1.68693e-14	2.59218e-13
C4K02_2531	4123.13	-0.510252	0.0666271	-7.65832	1.88374e-14	2.8871e-13
C4K02_5272	53398.3	0.316092	0.0412843	7.65647	1.9112e-14	2.92162e-13
C4K02_0796	2214.99	-0.489336	0.06396	-7.65066	1.99946e-14	3.04866e-13
C4K02_5481	2883.11	-0.418611	0.0547772	-7.64207	2.13764e-14	3.25096e-13
C4K02_0516	8445.55	-0.323908	0.0425128	-7.61907	2.55514e-14	3.87595e-13
C4K02_4306	2901.77	0.679426	0.089487	7.59245	3.13915e-14	4.74967e-13
C4K02_5025	31649.7	-0.423119	0.0557456	-7.59017	3.19484e-14	4.8216e-13
C4K02_4016	1200.99	0.494839	0.0653032	7.57756	3.52119e-14	5.3006e-13
C4K02_3825	5988.12	-0.421475	0.0558257	-7.54983	4.35824e-14	6.544e-13
C4K02_4027	489.483	0.773275	0.102482	7.5455	4.50557e-14	6.74809e-13
C4K02_5447	3288.57	0.564379	0.0748397	7.54117	4.65779e-14	6.95845e-13
C4K02_0334	437.422	-0.961542	0.127512	-7.54078	4.67154e-14	6.96141e-13
C4K02_3311	2773.65	0.452722	0.0600678	7.53685	4.81477e-14	7.15682e-13
C4K02_1797	4452.65	0.59887	0.079483	7.53456	4.8998e-14	7.26497e-13
C4K02_0818	4500.58	-0.409283	0.0543242	-7.53408	4.91785e-14	7.27351e-13
C4K02_0458	1829.04	-0.520702	0.0692314	-7.52118	5.42839e-14	8.00856e-13
C4K02_5320	62153.2	-0.33444	0.0444793	-7.519	5.51974e-14	8.12307e-13
C4K02_0668	6638.89	-0.343433	0.0456937	-7.51599	5.64836e-14	8.29174e-13
C4K02_5322	139206	-0.406825	0.0543394	-7.48673	7.06094e-14	1.03397e-12
C4K02_1847	488.284	0.847425	0.114111	7.4263	1.11676e-13	1.6313e-12
C4K02_3935	1435.7	0.568626	0.0766552	7.41797	1.18932e-13	1.73301e-12
C4K02_0079	9239.4	-0.426391	0.0578467	-7.37105	1.69284e-13	2.46066e-12
C4K02_1396	386.433	-0.902367	0.122852	-7.34514	2.0555e-13	2.98048e-12
C4K02_2286	9196.33	0.368075	0.0501891	7.33377	2.2376e-13	3.23659e-12
C4K02_4143	2780.91	-0.584773	0.0797454	-7.333	2.25057e-13	3.24741e-12
C4K02_0620	318.818	-1.01902	0.1392	-7.32051	2.47028e-13	3.55576e-12
C4K02_0336	302.065	-1.14259	0.156701	-7.29151	3.06503e-13	4.40114e-12
C4K02_4962	3381.74	0.350828	0.048126	7.28978	3.1046e-13	4.44717e-12
C4K02_4273	6242.55	0.409459	0.0561772	7.2887	3.12964e-13	4.47221e-12
C4K02_2980	1487.2	0.565099	0.0777688	7.2664	3.69203e-13	5.26315e-12
C4K02_0577	2287.57	-0.522106	0.0722797	-7.22341	5.06991e-13	7.20999e-12
C4K02_1017	7976.92	0.4215	0.0583764	7.22037	5.18448e-13	7.35525e-12
C4K02_0970	17899.1	-0.309355	0.0428584	-7.21806	5.27356e-13	7.46373e-12
C4K02_4360	6864.38	0.371203	0.0514365	7.21673	5.3252e-13	7.51882e-12
C4K02_2510	6389.26	0.441287	0.0611865	7.21217	5.50674e-13	7.75664e-12
C4K02_0667	6029.25	-0.365492	0.0507564	-7.2009	5.98158e-13	8.40547e-12
C4K02_1358	7167.95	-0.373419	0.0519569	-7.18709	6.61883e-13	9.27892e-12
C4K02_5558	1587.49	0.49297	0.068665	7.17935	7.00429e-13	9.79608e-12
C4K02_1430	1030.83	-0.670665	0.0934342	-7.17794	7.07676e-13	9.85085e-12
C4K02_5087	28856.6	-0.365364	0.0509001	-7.17806	7.0709e-13	9.85085e-12
C4K02_1230	36229.6	-0.485054	0.0676574	-7.16927	7.53985e-13	1.04708e-11
C4K02_0733	2431.25	0.55303	0.0772026	7.16336	7.87237e-13	1.0907e-11
C4K02_5311	46987.9	-0.365061	0.0510108	-7.15654	8.27391e-13	1.14366e-11
C4K02_5294	44568.9	-0.270766	0.0378444	-7.15472	8.38456e-13	1.15625e-11
C4K02_1428	1280.41	-0.627812	0.0877676	-7.15312	8.48272e-13	1.16706e-11
C4K02_3123	71925.9	-0.504526	0.0705468	-7.15166	8.5737e-13	1.17684e-11
C4K02_1011	5084.15	0.495191	0.0692642	7.14931	8.7215e-13	1.19436e-11
C4K02_0511	1624.04	-0.478599	0.0671405	-7.12833	1.01595e-12	1.38808e-11
C4K02_0489	1675.73	-0.430493	0.0604148	-7.12563	1.03608e-12	1.41232e-11
C4K02_0698	2393.7	0.652466	0.0915962	7.12329	1.05381e-12	1.43318e-11
C4K02_1920	490.453	0.78123	0.109729	7.11963	1.08219e-12	1.46841e-11
C4K02_5450	5452.03	0.331303	0.0466838	7.09673	1.27743e-12	1.72935e-11
C4K02_0797	40966	-0.344229	0.0486393	-7.07718	1.47117e-12	1.98708e-11
C4K02_2520	3036.78	-0.630813	0.0893018	-7.06383	1.61972e-12	2.18274e-11
C4K02_5556	6098.32	-0.384988	0.0545106	-7.06261	1.634e-12	2.19698e-11
C4K02_2770	1686.32	0.444806	0.063032	7.05682	1.7035e-12	2.28524e-11
C4K02_4114	3804.57	-0.394383	0.0559931	-7.04343	1.87561e-12	2.51044e-11
C4K02_3464	20385.3	-0.365619	0.0519157	-7.04256	1.88743e-12	2.52056e-11
C4K02_4667	684.826	-0.682027	0.0968626	-7.04118	1.90616e-12	2.53983e-11
C4K02_1514	550.263	-1.17226	0.166805	-7.0277	2.09968e-12	2.7914e-11
C4K02_2810	557.992	0.658544	0.0937673	7.02318	2.16874e-12	2.87674e-11
C4K02_3411	2916.91	0.40351	0.0574864	7.01921	2.23122e-12	2.953e-11
C4K02_0906	6637.73	0.358868	0.0511738	7.01272	2.33723e-12	3.0864e-11
C4K02_3453	2132.41	0.665463	0.0949254	7.01038	2.37674e-12	3.13158e-11
C4K02_4381	454.42	0.803345	0.114604	7.00977	2.38708e-12	3.13822e-11
C4K02_3568	15381.4	-0.323273	0.0461424	-7.00598	2.45257e-12	3.21716e-11
C4K02_2096	682.078	0.603683	0.0862551	6.99881	2.58139e-12	3.37866e-11
C4K02_1603	1258.14	-0.513865	0.0736893	-6.9734	3.0938e-12	4.04038e-11
C4K02_3152	1691.49	-0.660191	0.0948207	-6.96253	3.34223e-12	4.35521e-11
C4K02_2499	5590.46	0.326769	0.0469538	6.95937	3.41803e-12	4.43445e-11
C4K02_4699	8622.85	-0.292617	0.0420461	-6.95944	3.41638e-12	4.43445e-11
C4K02_3795	2376.78	0.490155	0.0706931	6.93356	4.10371e-12	5.30225e-11
C4K02_4954	161.103	1.17231	0.169079	6.93352	4.10485e-12	5.30225e-11
C4K02_0081	3779.2	-0.374705	0.0540499	-6.93256	4.13278e-12	5.3267e-11
C4K02_4454	4434.17	-0.531947	0.0767441	-6.93145	4.16557e-12	5.35728e-11
C4K02_4622	65045	-0.551469	0.079735	-6.91627	4.63687e-12	5.95048e-11
C4K02_5439	765.84	0.938114	0.135772	6.90948	4.86428e-12	6.22881e-11
C4K02_4067	26572.9	-0.291438	0.0423078	-6.88851	5.63807e-12	7.20407e-11
C4K02_4762	9619.18	0.928337	0.134785	6.88752	5.67751e-12	7.23883e-11
C4K02_0704	29776.6	0.562883	0.0817491	6.88549	5.75897e-12	7.3269e-11
C4K02_1915	2214.44	-0.43376	0.0630218	-6.88269	5.87345e-12	7.45651e-11
C4K02_4984	5031.94	0.487038	0.0708394	6.87524	6.18868e-12	7.83988e-11
C4K02_1715	26810.2	-0.306826	0.0446411	-6.87318	6.27859e-12	7.93679e-11
C4K02_5874	40.5017	4.06324	0.591364	6.87097	6.37683e-12	8.04377e-11
C4K02_2763	7416.44	-0.270236	0.0393376	-6.86967	6.4351e-12	8.10001e-11
C4K02_4790	5366.66	-0.415555	0.0605212	-6.86627	6.59006e-12	8.27745e-11
C4K02_5910	40052.4	-0.28755	0.0419056	-6.86185	6.79721e-12	8.51955e-11
C4K02_3472	3744.57	-0.443891	0.0648931	-6.84035	7.90021e-12	9.8811e-11
C4K02_3469	5176.44	-0.329531	0.0482297	-6.83253	8.34272e-12	1.04126e-10
C4K02_3811	6293.61	0.397628	0.0582761	6.82318	8.90484e-12	1.10907e-10
C4K02_5657	44321.2	-0.333932	0.0490389	-6.80953	9.79168e-12	1.21697e-10
C4K02_1870	27570.6	-0.285018	0.0419289	-6.79766	1.06334e-11	1.31881e-10
C4K02_5575	49852.2	-0.376872	0.0555801	-6.78071	1.19591e-11	1.48012e-10
C4K02_1928	2327.13	-0.366653	0.0540957	-6.77785	1.21977e-11	1.50651e-10
C4K02_3796	816.402	0.668534	0.0988024	6.76637	1.32051e-11	1.62753e-10
C4K02_1397	456.19	-0.860162	0.127136	-6.76567	1.32692e-11	1.63203e-10
C4K02_3504	4146.46	0.455844	0.0675095	6.7523	1.45524e-11	1.78614e-10
C4K02_1352	4852.69	-0.349909	0.0519384	-6.737	1.61686e-11	1.9804e-10
C4K02_0427	2919.03	-0.427361	0.0634769	-6.73255	1.66717e-11	2.03781e-10
C4K02_0123	804.331	-0.532972	0.0792122	-6.72841	1.71523e-11	2.09223e-10
C4K02_5535	249.252	0.938034	0.139603	6.71929	1.82613e-11	2.22292e-10
C4K02_5301	119458	-0.24736	0.0368322	-6.71585	1.86975e-11	2.27135e-10
C4K02_1020	9874.85	0.333326	0.0496503	6.71348	1.90041e-11	2.30386e-10
C4K02_5124	2686.04	-0.466408	0.0694805	-6.71278	1.90948e-11	2.31012e-10
C4K02_3810	2011.56	0.438145	0.0654663	6.69268	2.19117e-11	2.6455e-10
C4K02_4750	19666	-0.296911	0.0444088	-6.68586	2.29574e-11	2.7661e-10
C4K02_4464	32431.5	-0.224397	0.0335961	-6.67927	2.40133e-11	2.88746e-10
C4K02_4940	729.613	0.625593	0.0937008	6.67649	2.44734e-11	2.93681e-10
C4K02_4924	64034.2	-0.30018	0.0450476	-6.6636	2.67198e-11	3.19989e-10
C4K02_1635	9675.2	-0.322446	0.0484256	-6.65859	2.76476e-11	3.30431e-10
C4K02_1023	8842.66	0.249798	0.0375922	6.64494	3.03347e-11	3.61815e-10
C4K02_2535	16504.7	-0.365817	0.0550785	-6.64175	3.09983e-11	3.68986e-10
C4K02_2569	6187.55	-0.578721	0.0871452	-6.64088	3.11808e-11	3.70413e-10
C4K02_4427	1651.59	0.515457	0.077644	6.63872	3.16418e-11	3.75136e-10
C4K02_1080	554.657	-0.739393	0.111497	-6.63149	3.32315e-11	3.92559e-10
C4K02_1952	18531.3	-0.308852	0.0465739	-6.63143	3.32441e-11	3.92559e-10
C4K02_4185	1556.76	-0.590886	0.089129	-6.62956	3.36695e-11	3.9679e-10
C4K02_1796	1130.93	0.555975	0.0839162	6.62536	3.46412e-11	4.0743e-10
C4K02_5877	214.923	-1.06097	0.160404	-6.61439	3.73083e-11	4.37928e-10
C4K02_1905	903.115	0.809798	0.12254	6.60844	3.88399e-11	4.55004e-10
C4K02_2184	380.348	-0.838979	0.127002	-6.60604	3.94726e-11	4.61502e-10
C4K02_1979	4140.03	-0.280169	0.0424163	-6.60522	3.96919e-11	4.6315e-10
C4K02_5120	6501.24	-0.815392	0.123479	-6.60348	4.01622e-11	4.67716e-10
C4K02_4713	4174.61	-0.399705	0.0605726	-6.59877	4.14586e-11	4.81865e-10
C4K02_2567	9647.56	-0.44168	0.0669599	-6.59618	4.21891e-11	4.89394e-10
C4K02_2494	5688.15	-0.388766	0.0589678	-6.59286	4.31426e-11	4.99475e-10
C4K02_2009	998.448	0.595032	0.0902614	6.59232	4.33014e-11	5.00334e-10
C4K02_4013	1122.79	0.693945	0.105511	6.57702	4.79971e-11	5.53511e-10
C4K02_0617	321.126	-1.02338	0.155615	-6.57635	4.82146e-11	5.54937e-10
C4K02_4139	19646.5	-0.405887	0.0617472	-6.57336	4.91907e-11	5.65072e-10
C4K02_3847	1539.05	-0.47077	0.0716796	-6.5677	5.10993e-11	5.85859e-10
C4K02_1016	5133.15	0.346696	0.0529178	6.55159	5.69276e-11	6.51419e-10
C4K02_0454	10955	-0.275827	0.0422288	-6.53173	6.5016e-11	7.42538e-10
C4K02_3024	15101.9	-0.252156	0.0386641	-6.52171	6.95105e-11	7.92339e-10
C4K02_5368	48940.8	-0.292348	0.0448719	-6.51516	7.26129e-11	8.26112e-10
C4K02_4905	4339.45	0.454048	0.0697465	6.50997	7.51651e-11	8.53506e-10
C4K02_4789	6248.35	-0.305801	0.0470506	-6.49939	8.06453e-11	9.1398e-10
C4K02_4679	736.277	-0.776023	0.11941	-6.49882	8.09507e-11	9.15687e-10
C4K02_5123	15842.9	-0.713075	0.109856	-6.49098	8.52782e-11	9.62797e-10
C4K02_5612	8652.35	-0.535284	0.082589	-6.4813	9.09352e-11	1.02471e-09
C4K02_1068	6161.38	-0.528639	0.0815961	-6.47873	9.2499e-11	1.04035e-09
C4K02_0445	1140.2	0.418848	0.0647049	6.47321	9.59412e-11	1.07702e-09
C4K02_4616	5608.9	0.418493	0.0646554	6.47266	9.6293e-11	1.07892e-09
C4K02_5369	20279.1	-0.283969	0.0439366	-6.46314	1.02554e-10	1.14689e-09
C4K02_4618	122759	-0.442861	0.0685946	-6.45621	1.07357e-10	1.19835e-09
C4K02_2501	2080.26	0.457538	0.0709354	6.45006	1.11806e-10	1.24566e-09
C4K02_2983	5369.38	0.438153	0.0680304	6.44055	1.19042e-10	1.32378e-09
C4K02_3609	278.251	0.95554	0.148692	6.42631	1.30735e-10	1.44836e-09
C4K02_4866	5653.43	-0.402804	0.0626782	-6.42654	1.30543e-10	1.44836e-09
C4K02_0753	1294.08	0.539008	0.0839181	6.42303	1.3359e-10	1.47723e-09
C4K02_5309	55300.1	-0.309915	0.0482905	-6.41772	1.38329e-10	1.52678e-09
C4K02_2107	595.454	0.538193	0.0839182	6.4133	1.42399e-10	1.56877e-09
C4K02_0823	1234.46	-0.557909	0.0870167	-6.41152	1.44075e-10	1.58429e-09
C4K02_0041	543.972	0.737927	0.115176	6.40694	1.48472e-10	1.62961e-09
C4K02_2765	13241.7	-0.507644	0.0792816	-6.40304	1.52309e-10	1.66863e-09
C4K02_4586	1058.27	0.458947	0.071779	6.39389	1.61714e-10	1.76839e-09
C4K02_0264	1151.26	-0.686726	0.107565	-6.38432	1.72163e-10	1.87918e-09
C4K02_1869	37120.1	-0.311547	0.0488278	-6.38053	1.76471e-10	1.92266e-09
C4K02_5401	1149.5	0.530433	0.0832924	6.36833	1.91104e-10	2.07825e-09
C4K02_0758	672.901	0.603433	0.094848	6.3621	1.99011e-10	2.16028e-09
C4K02_4774	20128.6	-0.237465	0.0373401	-6.35953	2.02376e-10	2.19278e-09
C4K02_3974	2368.47	-0.749189	0.117858	-6.3567	2.06129e-10	2.22936e-09
C4K02_4577	7598.07	0.385862	0.0607555	6.35106	2.13832e-10	2.30845e-09
C4K02_4248	4333.94	0.430345	0.0677709	6.34999	2.15325e-10	2.32034e-09
C4K02_2532	2897.52	-0.394535	0.0621896	-6.34407	2.23773e-10	2.40699e-09
C4K02_2302	2284.77	0.702671	0.110777	6.3431	2.25187e-10	2.4178e-09
C4K02_1304	6238.69	0.655093	0.103434	6.33344	2.39752e-10	2.56951e-09
C4K02_0368	1741.66	-0.474336	0.0749064	-6.33238	2.41402e-10	2.58252e-09
C4K02_1018	4388.57	0.33055	0.0523751	6.3112	2.76879e-10	2.95671e-09
C4K02_5164	15780.5	0.332848	0.052747	6.31027	2.78553e-10	2.96922e-09
C4K02_2570	7006.23	-0.651432	0.103284	-6.3072	2.8412e-10	3.02312e-09
C4K02_2509	2095.06	0.509896	0.0808692	6.3052	2.87829e-10	3.05708e-09
C4K02_1427	954.842	-0.593608	0.0941509	-6.30486	2.88456e-10	3.05825e-09
C4K02_4579	10792.9	-0.311716	0.0494805	-6.29977	2.98082e-10	3.15466e-09
C4K02_1030	2189.71	0.337525	0.053586	6.29877	3.00021e-10	3.1695e-09
C4K02_0905	517.057	0.679705	0.107917	6.29838	3.00767e-10	3.16983e-09
C4K02_2105	1748.14	0.430858	0.0684097	6.2982	3.01123e-10	3.16983e-09
C4K02_2075	839.568	0.936765	0.149007	6.28673	3.24227e-10	3.40697e-09
C4K02_0418	2525.58	0.437554	0.0696156	6.28528	3.27258e-10	3.43272e-09
C4K02_5082	530.542	0.692936	0.110366	6.2785	3.41851e-10	3.57946e-09
C4K02_4394	842.865	0.961423	0.153208	6.27527	3.49036e-10	3.64823e-09
C4K02_2521	1169.71	-0.593648	0.0946488	-6.27212	3.56171e-10	3.71623e-09
C4K02_1067	25510.1	0.505952	0.0807169	6.26823	3.65186e-10	3.8036e-09
C4K02_4709	5809.29	-0.316278	0.0504718	-6.26644	3.69396e-10	3.83394e-09
C4K02_5580	3898.71	-0.374062	0.0596919	-6.26654	3.69154e-10	3.83394e-09
C4K02_2780	727.157	0.672741	0.10741	6.2633	3.76909e-10	3.90506e-09
C4K02_0754	1594.96	0.508169	0.0813205	6.24896	4.13182e-10	4.2734e-09
C4K02_2518	1052.12	-0.437715	0.0701245	-6.24197	4.32103e-10	4.46129e-09
C4K02_4688	5689.45	-0.344684	0.055337	-6.22882	4.69974e-10	4.84385e-09
C4K02_5310	93325	-0.323648	0.0520284	-6.2206	4.95248e-10	5.09545e-09
C4K02_1026	1229.33	0.530719	0.0853433	6.21864	5.01473e-10	5.15054e-09
C4K02_1185	4034.61	0.435112	0.0700059	6.21535	5.12088e-10	5.25045e-09
C4K02_5770	45614.5	-0.312803	0.0503355	-6.21437	5.15316e-10	5.27441e-09
C4K02_2808	1080.24	0.559261	0.0901494	6.20371	5.51458e-10	5.63458e-09
C4K02_5511	28586.1	-0.421238	0.0679258	-6.20145	5.59442e-10	5.70631e-09
C4K02_2788	437.794	0.819161	0.13227	6.19312	5.89862e-10	6.00623e-09
C4K02_5090	20187.8	-0.363859	0.0587601	-6.19228	5.92994e-10	6.02775e-09
C4K02_0972	5756.28	-0.418752	0.0676711	-6.18806	6.09097e-10	6.18082e-09
C4K02_1456	3294.34	-0.522231	0.0844219	-6.18597	6.17222e-10	6.25254e-09
C4K02_1496	17197	-0.311949	0.0504341	-6.18529	6.19903e-10	6.26896e-09
C4K02_1871	79593.1	-0.439423	0.0710613	-6.18372	6.26078e-10	6.31332e-09
C4K02_4278	29983.5	-0.27922	0.0451546	-6.18363	6.26423e-10	6.31332e-09
C4K02_5557	10300.3	-0.36272	0.0588045	-6.16823	6.90574e-10	6.94802e-09
C4K02_1311	3369.85	0.313698	0.0508961	6.16351	7.11497e-10	7.13426e-09
C4K02_2381	2416.82	0.427975	0.069436	6.16358	7.11173e-10	7.13426e-09
C4K02_3553	1409.74	0.486787	0.0790821	6.15546	7.48577e-10	7.49337e-09
C4K02_1569	886.425	-0.560643	0.0911098	-6.15349	7.5796e-10	7.5617e-09
C4K02_3608	1535.77	0.632065	0.102716	6.15351	7.57868e-10	7.5617e-09
C4K02_4516	2445.39	-0.356324	0.0579155	-6.15248	7.62784e-10	7.59702e-09
C4K02_4038	1247.37	0.472751	0.0769282	6.14535	7.97878e-10	7.93319e-09
C4K02_5296	145154	-0.256439	0.0417697	-6.13935	8.2862e-10	8.22502e-09
C4K02_3661	1568.43	0.490229	0.0799321	6.13307	8.62e-10	8.54203e-09
C4K02_1453	5489.33	-0.388593	0.0634005	-6.12917	8.83383e-10	8.73929e-09
C4K02_0876	1260.92	0.593721	0.0969567	6.12356	9.15049e-10	9.03745e-09
C4K02_2284	3703.97	-0.376841	0.0615789	-6.11965	9.3779e-10	9.24661e-09
C4K02_0461	9621.3	-0.257331	0.0420552	-6.11889	9.42277e-10	9.27539e-09
C4K02_4368	4513.29	0.379314	0.0620384	6.11418	9.70529e-10	9.53763e-09
C4K02_1855	233.673	0.911623	0.149161	6.11167	9.85959e-10	9.67319e-09
C4K02_5495	9274.55	-0.282933	0.0463021	-6.11057	9.92743e-10	9.72362e-09
C4K02_5039	7263.85	-0.483954	0.0792035	-6.11026	9.94661e-10	9.72631e-09
C4K02_5821	1070.49	-0.482628	0.0791702	-6.09608	1.08699e-09	1.06116e-08
C4K02_3403	2796.12	0.290383	0.0476407	6.09528	1.09244e-09	1.06473e-08
C4K02_1903	520.775	0.744128	0.1221	6.09439	1.09855e-09	1.06892e-08
C4K02_5323	101545	-0.403314	0.0662343	-6.0892	1.13478e-09	1.10235e-08
C4K02_0494	895.501	-0.52893	0.0869202	-6.08523	1.16323e-09	1.12814e-08
C4K02_2798	1462.21	0.434515	0.0714433	6.08195	1.18726e-09	1.14956e-08
C4K02_0064	758.154	0.535749	0.0880988	6.08123	1.19267e-09	1.15292e-08
C4K02_3376	1080.75	0.628768	0.103469	6.07688	1.22545e-09	1.18267e-08
C4K02_0691	5774.05	0.409889	0.0676497	6.05899	1.36978e-09	1.31981e-08
C4K02_0611	719.176	-0.76971	0.127209	-6.05075	1.44171e-09	1.38685e-08
C4K02_2259	4944.63	-1.6741	0.27709	-6.04171	1.52486e-09	1.46446e-08
C4K02_3171	1515.64	0.466153	0.0771605	6.04134	1.52843e-09	1.46551e-08
C4K02_3142	1209.68	0.451736	0.0748945	6.03163	1.62312e-09	1.55378e-08
C4K02_5262	5506.48	-0.272502	0.0452167	-6.02657	1.67476e-09	1.60063e-08
C4K02_1012	974.13	0.498928	0.082797	6.02592	1.68147e-09	1.60445e-08
C4K02_5843	1733.86	-0.526497	0.087413	-6.0231	1.71103e-09	1.63003e-08
C4K02_5291	140977	-0.28936	0.048138	-6.01105	1.84327e-09	1.75318e-08
C4K02_4089	10406.1	-0.252681	0.0420409	-6.01037	1.85103e-09	1.75774e-08
C4K02_3782	21940.8	-0.252802	0.0420846	-6.00699	1.88994e-09	1.79181e-08
C4K02_5586	957.143	0.778069	0.129599	6.00367	1.92902e-09	1.82594e-08
C4K02_1785	1178.07	-0.467622	0.0779055	-6.00242	1.94393e-09	1.8371e-08
C4K02_4697	1616.35	0.467464	0.0778982	6.00096	1.96159e-09	1.85084e-08
C4K02_0233	1161.71	-0.562225	0.0937938	-5.99426	2.04408e-09	1.9256e-08
C4K02_4311	4211.89	0.442735	0.0738673	5.99365	2.05189e-09	1.92988e-08
C4K02_2900	1181.65	-0.504945	0.0842852	-5.99091	2.08674e-09	1.95954e-08
C4K02_4005	743.104	-0.590069	0.0985662	-5.98652	2.14377e-09	2.00991e-08
C4K02_5862	37540.8	-0.41278	0.068978	-5.98423	2.17417e-09	2.03519e-08
C4K02_4687	2630.82	-0.398089	0.0665377	-5.98292	2.19179e-09	2.04844e-08
C4K02_5076	743.455	0.653028	0.10921	5.97957	2.23722e-09	2.08761e-08
C4K02_0124	3692.63	-0.405145	0.0677786	-5.97748	2.26616e-09	2.10818e-08
C4K02_5169	1560.27	-0.478464	0.0800446	-5.97746	2.2664e-09	2.10818e-08
C4K02_1716	271803	-0.267693	0.0448018	-5.97504	2.30028e-09	2.13634e-08
C4K02_1208	7118.62	0.395593	0.0662479	5.97141	2.35218e-09	2.18111e-08
C4K02_1592	2373.48	0.370194	0.0620263	5.96835	2.39672e-09	2.21893e-08
C4K02_3132	2501.7	0.36244	0.0607439	5.96668	2.42124e-09	2.23813e-08
C4K02_4015	651.958	0.624463	0.104693	5.96473	2.45039e-09	2.26155e-08
C4K02_2767	6900.21	-0.666414	0.111948	-5.95288	2.63465e-09	2.42781e-08
C4K02_0945	4617.22	-0.461461	0.0777242	-5.93716	2.89997e-09	2.66815e-08
C4K02_5325	82883.1	-0.349238	0.0588613	-5.93323	2.97026e-09	2.72858e-08
C4K02_3971	2537.39	0.437344	0.0737195	5.93254	2.98284e-09	2.73589e-08
C4K02_3983	1571.34	0.419382	0.0708269	5.92123	3.19545e-09	2.92636e-08
C4K02_1980	11166.9	-0.292295	0.0493716	-5.9203	3.21357e-09	2.9384e-08
C4K02_5882	604.838	-0.593883	0.100325	-5.91959	3.2275e-09	2.94659e-08
C4K02_5819	6629.14	-0.605041	0.102229	-5.91849	3.24902e-09	2.96167e-08
C4K02_2583	2616.15	-0.440927	0.0745135	-5.91742	3.2704e-09	2.97656e-08
C4K02_3326	444.318	0.667632	0.112842	5.91653	3.28806e-09	2.98804e-08
C4K02_4156	5551.84	0.36902	0.0624112	5.91272	3.36508e-09	3.05335e-08
C4K02_1259	1263.03	-0.404542	0.0684419	-5.91074	3.40573e-09	3.08549e-08
C4K02_1550	637.402	0.52364	0.0885979	5.9103	3.41485e-09	3.08903e-08
C4K02_2210	2433.15	-0.3829	0.0648457	-5.90478	3.53113e-09	3.18934e-08
C4K02_1384	3940.52	0.355079	0.060192	5.8991	3.65491e-09	3.2961e-08
C4K02_1239	6649.18	-0.367716	0.0623785	-5.89492	3.7487e-09	3.37554e-08
C4K02_4247	2588.06	0.536408	0.0910186	5.89339	3.78358e-09	3.40178e-08
C4K02_4426	1015.21	0.482292	0.0818737	5.89068	3.8462e-09	3.45283e-08
C4K02_1359	8995.57	-0.292177	0.0496826	-5.88088	4.08087e-09	3.65794e-08
C4K02_4899	282.677	0.984241	0.167465	5.87728	4.17051e-09	3.73264e-08
C4K02_0234	913.355	-0.418486	0.0712105	-5.87675	4.184e-09	3.73906e-08
C4K02_4964	2191.08	0.405518	0.0691617	5.86333	4.53681e-09	4.04823e-08
C4K02_0613	757.682	-0.701704	0.11971	-5.86172	4.58093e-09	4.08145e-08
C4K02_5173	3766.28	-0.344248	0.0587819	-5.85636	4.7312e-09	4.20899e-08
C4K02_0696	2258.28	0.535762	0.0916501	5.84574	5.04327e-09	4.47988e-08
C4K02_2232	373.569	8.14429	1.39493	5.83848	5.26807e-09	4.67255e-08
C4K02_1403	5701.31	-0.281545	0.0482294	-5.83762	5.29503e-09	4.68943e-08
C4K02_4126	2064.8	0.424284	0.0727379	5.83305	5.44224e-09	4.8126e-08
C4K02_1921	1403.8	0.553088	0.0949717	5.82371	5.75556e-09	5.08207e-08
C4K02_3534	4365.41	0.323645	0.0557248	5.80793	6.3251e-09	5.57665e-08
C4K02_5449	2097.11	1.33568	0.23015	5.8035	6.49446e-09	5.71745e-08
C4K02_5313	101731	-0.342682	0.0591012	-5.79823	6.70178e-09	5.89119e-08
C4K02_4588	3748.37	-0.411625	0.0710393	-5.79433	6.85962e-09	6.021e-08
C4K02_0390	14184.1	-0.304722	0.0526384	-5.78897	7.08197e-09	6.20695e-08
C4K02_0203	603.242	-0.660393	0.114183	-5.78365	7.30958e-09	6.39696e-08
C4K02_5719	7102.13	-0.310924	0.0538033	-5.7789	7.51891e-09	6.57044e-08
C4K02_1079	391.65	-0.825751	0.143181	-5.7672	8.06006e-09	7.03294e-08
C4K02_0576	10763.8	-0.299732	0.0520044	-5.76359	8.23447e-09	7.17454e-08
C4K02_4963	1707.03	0.421137	0.0731063	5.76062	8.3807e-09	7.29121e-08
C4K02_4745	1558.65	0.419244	0.0727923	5.75946	8.43824e-09	7.33049e-08
C4K02_1907	4740.66	-0.258554	0.0449286	-5.75479	8.67519e-09	7.52528e-08
C4K02_5292	78903.4	-0.306574	0.0533206	-5.74963	8.94411e-09	7.7472e-08
C4K02_0380	7732.24	-0.356654	0.062052	-5.74767	9.04821e-09	7.79235e-08
C4K02_0424	18486.4	-0.25577	0.0444966	-5.74808	9.02634e-09	7.79235e-08
C4K02_0904	1232.6	0.521659	0.0907603	5.74766	9.04893e-09	7.79235e-08
C4K02_3678	106151	0.314648	0.0547404	5.748	9.03059e-09	7.79235e-08
C4K02_3374	570.748	0.564065	0.0981475	5.74712	9.0778e-09	7.80585e-08
C4K02_0259	6403.42	-0.274382	0.0477967	-5.74062	9.43331e-09	8.09978e-08
C4K02_1102	2963.29	0.505411	0.0880484	5.74015	9.45936e-09	8.11037e-08
C4K02_1429	1175.11	-0.564707	0.0986437	-5.72471	1.03608e-08	8.87037e-08
C4K02_5299	80654.2	-0.278535	0.0486891	-5.72068	1.06097e-08	9.0704e-08
C4K02_1991	1296.73	-0.509437	0.0890863	-5.71847	1.07489e-08	9.17614e-08
C4K02_4023	18941.6	-0.255601	0.0447696	-5.70926	1.13467e-08	9.67248e-08
C4K02_0030	1394.01	0.465168	0.0816006	5.70055	1.19423e-08	1.01655e-07
C4K02_4684	72254.1	-0.37627	0.0660611	-5.69579	1.22803e-08	1.04382e-07
C4K02_3172	1784.71	0.500993	0.0880246	5.69151	1.25919e-08	1.06878e-07
C4K02_4219	610.723	0.425325	0.0747684	5.68857	1.28107e-08	1.08579e-07
C4K02_0416	970.543	0.580201	0.102088	5.68333	1.32099e-08	1.11802e-07
C4K02_5628	9048.95	-0.282317	0.0496829	-5.68239	1.32828e-08	1.12259e-07
C4K02_5180	3202.15	0.309585	0.0545852	5.6716	1.41468e-08	1.1939e-07
C4K02_0745	4450.67	-0.306221	0.0540534	-5.66515	1.46892e-08	1.23791e-07
C4K02_3044	9821.48	-0.251105	0.0443837	-5.65759	1.53513e-08	1.29187e-07
C4K02_4169	11479.5	-0.26365	0.0466475	-5.65198	1.58614e-08	1.3329e-07
C4K02_2438	5554.2	-0.262397	0.0465299	-5.63932	1.70719e-08	1.43259e-07
C4K02_4462	40245.4	-0.330069	0.0585804	-5.63446	1.7561e-08	1.47154e-07
C4K02_2516	14970.9	-0.278409	0.049442	-5.63102	1.79144e-08	1.49903e-07
C4K02_2901	1725.51	-0.386474	0.0686428	-5.63022	1.79981e-08	1.50391e-07
C4K02_3852	10855.6	-0.318496	0.0567742	-5.60987	2.02482e-08	1.68954e-07
C4K02_5735	11161.5	-0.224394	0.0400852	-5.59792	2.1694e-08	1.80763e-07
C4K02_0612	760.17	-0.794513	0.142072	-5.59232	2.24058e-08	1.86431e-07
C4K02_0401	10062.1	-0.261382	0.0467541	-5.59056	2.26335e-08	1.88061e-07
C4K02_2071	953.583	0.435139	0.0779967	5.57894	2.41995e-08	2.00792e-07
C4K02_4465	10108.8	-0.238386	0.0427424	-5.57726	2.44335e-08	2.02449e-07
C4K02_5067	629.18	0.614193	0.11021	5.57295	2.50457e-08	2.07231e-07
C4K02_2571	7162.99	-0.385041	0.0690999	-5.57223	2.51499e-08	2.07803e-07
C4K02_4445	25967.2	-0.294286	0.0528177	-5.57173	2.52225e-08	2.08112e-07
C4K02_4021	3245.25	-0.306019	0.0549859	-5.56541	2.61539e-08	2.15496e-07
C4K02_1446	1901.16	-0.506082	0.0909716	-5.56307	2.65067e-08	2.18099e-07
C4K02_1419	5623.15	-0.275493	0.0496254	-5.55146	2.83291e-08	2.3274e-07
C4K02_3934	1682.97	0.420913	0.0758231	5.55124	2.83647e-08	2.3274e-07
C4K02_0486	1501.48	-0.492785	0.0888198	-5.54814	2.88721e-08	2.36248e-07
C4K02_4620	13009.5	-0.257996	0.0465011	-5.54818	2.88667e-08	2.36248e-07
C4K02_0743	10592.2	-0.316723	0.0571008	-5.54673	2.91058e-08	2.37832e-07
C4K02_1865	3604.76	-0.734689	0.132749	-5.53443	3.12235e-08	2.54433e-07
C4K02_5293	77325.7	-0.329421	0.0595197	-5.53466	3.11835e-08	2.54433e-07
C4K02_0697	4385.79	0.502478	0.0908596	5.53026	3.19748e-08	2.5992e-07
C4K02_2484	5196.38	-0.258715	0.0467822	-5.53021	3.19848e-08	2.5992e-07
C4K02_5683	2490.56	0.30518	0.0552509	5.52352	3.32274e-08	2.69648e-07
C4K02_4281	12267.2	-0.401173	0.072704	-5.51789	3.431e-08	2.78052e-07
C4K02_5222	907.956	0.518299	0.0939382	5.51745	3.43958e-08	2.78366e-07
C4K02_5190	8008.58	-0.323398	0.0586276	-5.51614	3.46521e-08	2.80057e-07
C4K02_5316	77483.9	-0.364606	0.0661689	-5.51022	3.58376e-08	2.89243e-07
C4K02_5384	8984	-0.240884	0.0438087	-5.49854	3.82951e-08	3.08656e-07
C4K02_4766	1421.29	-0.383718	0.0697974	-5.49759	3.85016e-08	3.09898e-07
C4K02_0429	1600.59	-0.510437	0.092867	-5.49643	3.87565e-08	3.11527e-07
C4K02_5085	24526.8	-0.207524	0.0378055	-5.48925	4.03634e-08	3.24002e-07
C4K02_0980	1502.8	-0.415431	0.0756904	-5.48856	4.05218e-08	3.24834e-07
C4K02_5024	7429.23	-0.254915	0.0464697	-5.48562	4.12012e-08	3.29833e-07
C4K02_5656	7297.65	-0.372588	0.067933	-5.48464	4.14305e-08	3.3122e-07
C4K02_5302	102710	-0.244343	0.0445552	-5.48406	4.15678e-08	3.31869e-07
C4K02_4738	21741.2	-0.301891	0.0550677	-5.48218	4.20115e-08	3.34959e-07
C4K02_2672	848.294	0.438641	0.0800843	5.47725	4.3199e-08	3.43964e-07
C4K02_4548	1366.61	0.483564	0.0883471	5.47346	4.41342e-08	3.50938e-07
C4K02_2541	931.172	-0.53052	0.0969398	-5.47267	4.43293e-08	3.52016e-07
C4K02_4825	539.478	0.625613	0.114363	5.47041	4.49004e-08	3.56074e-07
C4K02_4961	524.351	0.492553	0.090112	5.46601	4.60267e-08	3.64517e-07
C4K02_1221	2826.46	0.372225	0.0681208	5.46419	4.65022e-08	3.6779e-07
C4K02_4839	222.222	-0.979391	0.179395	-5.4594	4.77739e-08	3.77344e-07
C4K02_2769	2853.81	0.359328	0.0659174	5.45118	5.00361e-08	3.94685e-07
C4K02_2472	21164.8	-0.882889	0.162204	-5.44308	5.23674e-08	4.12524e-07
C4K02_5147	7546.16	0.27772	0.0510583	5.43927	5.3499e-08	4.20878e-07
C4K02_1103	947.701	0.515008	0.0946885	5.43897	5.35895e-08	4.2103e-07
C4K02_2054	2259.86	-0.32707	0.0601397	-5.4385	5.373e-08	4.21574e-07
C4K02_0700	7055.58	0.512364	0.0942534	5.43602	5.44827e-08	4.26714e-07
C4K02_5441	353.568	0.883001	0.16244	5.43587	5.45294e-08	4.26714e-07
C4K02_2525	2871.65	-0.379946	0.0699533	-5.43143	5.59052e-08	4.36902e-07
C4K02_0212	1962.47	0.331831	0.0611892	5.42304	5.85954e-08	4.57322e-07
C4K02_4491	257.988	0.632621	0.116806	5.41599	6.09519e-08	4.75088e-07
C4K02_0156	1545.51	0.404317	0.0746865	5.41353	6.17948e-08	4.81024e-07
C4K02_1852	443.616	0.598238	0.110583	5.40983	6.30836e-08	4.90411e-07
C4K02_2897	4147.05	-0.307256	0.0569297	-5.39712	6.77206e-08	5.25768e-07
C4K02_4481	1071.18	0.407953	0.075675	5.39085	7.01267e-08	5.43734e-07
C4K02_0383	5485.86	-0.307172	0.0569945	-5.3895	7.06539e-08	5.47105e-07
C4K02_4619	27736.2	-0.278448	0.0517089	-5.38493	7.24746e-08	5.6047e-07
C4K02_0587	54274.3	-0.273443	0.0507825	-5.38459	7.26087e-08	5.60774e-07
C4K02_0571	19831.5	-0.201532	0.0374776	-5.37739	7.55743e-08	5.82917e-07
C4K02_0636	2224.71	-0.417564	0.0777593	-5.36996	7.87541e-08	6.06653e-07
C4K02_3682	831.572	0.587204	0.109376	5.36868	7.9314e-08	6.09379e-07
C4K02_5307	36476.6	-0.267711	0.0498648	-5.36874	7.92893e-08	6.09379e-07
C4K02_1356	93466.2	-0.244383	0.0455422	-5.36608	8.04658e-08	6.17426e-07
C4K02_5859	829.882	-0.531539	0.0991553	-5.36067	8.29137e-08	6.35385e-07
C4K02_4164	1423.06	0.443197	0.0827685	5.35466	8.57179e-08	6.56025e-07
C4K02_1434	6212.53	0.316421	0.0591326	5.35105	8.74478e-08	6.68399e-07
C4K02_5086	3771.97	-0.284359	0.0532337	-5.34171	9.20744e-08	7.02854e-07
C4K02_0491	499.446	-0.53466	0.100121	-5.34015	9.28692e-08	7.08008e-07
C4K02_0042	1359.83	0.457041	0.0856101	5.33864	9.36487e-08	7.12115e-07
C4K02_4072	9737.98	-0.221612	0.0415097	-5.33881	9.35578e-08	7.12115e-07
C4K02_1642	19727.6	-0.213989	0.040132	-5.33212	9.70746e-08	7.37219e-07
C4K02_0122	4341.41	-0.357678	0.0671183	-5.32906	9.87202e-08	7.48755e-07
C4K02_2675	3371.53	-0.331367	0.062218	-5.32591	1.00451e-07	7.60909e-07
C4K02_3000	922.993	0.435508	0.0818375	5.32162	1.02848e-07	7.7807e-07
C4K02_3554	4967.89	-0.256018	0.0482061	-5.3109	1.09084e-07	8.24192e-07
C4K02_1305	5010.65	0.276203	0.0520359	5.30793	1.10874e-07	8.36648e-07
C4K02_3027	1471.77	0.405862	0.0765901	5.29914	1.16348e-07	8.76834e-07
C4K02_0425	13197.2	-0.223866	0.0422743	-5.29556	1.18655e-07	8.93079e-07
C4K02_1712	5857.68	-0.350558	0.0663333	-5.2848	1.2584e-07	9.45957e-07
C4K02_1381	1023.62	0.458316	0.0867362	5.28402	1.26379e-07	9.48808e-07
C4K02_0586	107006	-0.256252	0.0485203	-5.28134	1.28239e-07	9.61552e-07
C4K02_1022	3434.42	0.251988	0.0477457	5.27771	1.30809e-07	9.79577e-07
C4K02_0069	7103.54	0.393793	0.0746187	5.27741	1.31025e-07	9.79957e-07
C4K02_2211	1157.92	-0.544995	0.103393	-5.27109	1.35617e-07	1.01302e-06
C4K02_5561	3141.11	-0.368302	0.06993	-5.26673	1.38875e-07	1.03605e-06
C4K02_5079	3809.18	0.350929	0.0667121	5.26036	1.43777e-07	1.07127e-06
C4K02_1336	1543.84	0.423011	0.0804459	5.25834	1.45365e-07	1.08173e-06
C4K02_4744	630.684	0.487206	0.0927511	5.25283	1.4978e-07	1.11319e-06
C4K02_1755	15625.5	-0.227137	0.0432669	-5.24967	1.52373e-07	1.13104e-06
C4K02_2866	4269.62	0.237023	0.0451576	5.24879	1.53099e-07	1.135e-06
C4K02_4573	342.238	6.02399	1.14781	5.24825	1.53548e-07	1.13691e-06
C4K02_0453	4309.98	-0.280129	0.0533961	-5.24624	1.55234e-07	1.14796e-06
C4K02_4341	262.155	0.984206	0.187666	5.24446	1.56743e-07	1.15766e-06
C4K02_0684	19920.5	-0.236865	0.0452418	-5.23552	1.64519e-07	1.21359e-06
C4K02_5448	1276.75	1.23428	0.235797	5.23453	1.65406e-07	1.21861e-06
C4K02_4621	13858.1	-0.308123	0.0588849	-5.23263	1.67116e-07	1.22968e-06
C4K02_1107	1288.84	0.527824	0.100966	5.22772	1.71614e-07	1.2612e-06
C4K02_1538	14865.9	-0.24406	0.0466889	-5.22736	1.71944e-07	1.26206e-06
C4K02_5587	2937.24	0.513411	0.0984026	5.21746	1.81397e-07	1.3298e-06
C4K02_2678	749.555	0.546881	0.104826	5.21706	1.81788e-07	1.33101e-06
C4K02_0432	5086.29	-0.276264	0.0529666	-5.21582	1.83007e-07	1.33828e-06
C4K02_1299	1604.83	0.402575	0.0772917	5.20851	1.90364e-07	1.39036e-06
C4K02_2795	1091.05	0.422184	0.0811064	5.20531	1.93672e-07	1.41278e-06
C4K02_3559	3311.71	0.443919	0.0853333	5.20218	1.96966e-07	1.43504e-06
C4K02_1803	3374.5	-0.278664	0.0536069	-5.19829	2.01127e-07	1.46355e-06
C4K02_0202	321.237	-0.69703	0.134259	-5.19169	2.08396e-07	1.51458e-06
C4K02_5133	5241.28	-0.271424	0.0522835	-5.1914	2.0872e-07	1.51507e-06
C4K02_4900	107.314	1.07299	0.206736	5.19013	2.10149e-07	1.52358e-06
C4K02_3941	624.855	0.501388	0.0966098	5.18983	2.10489e-07	1.52417e-06
C4K02_5775	6340.65	-0.326915	0.0630068	-5.18856	2.11926e-07	1.5327e-06
C4K02_4432	3030.82	0.380605	0.073419	5.18401	2.1716e-07	1.56864e-06
C4K02_4358	931.046	0.544935	0.105243	5.17789	2.24412e-07	1.61905e-06
C4K02_4865	3275.93	-0.239608	0.0463015	-5.17494	2.27978e-07	1.64278e-06
C4K02_5159	11548.1	0.225515	0.0436543	5.16593	2.39249e-07	1.72189e-06
C4K02_2766	28268.6	-0.600517	0.116262	-5.1652	2.40183e-07	1.72652e-06
C4K02_3953	4421.6	-0.256546	0.0497213	-5.15968	2.47371e-07	1.77603e-06
C4K02_1574	676.236	0.55567	0.107768	5.15617	2.52048e-07	1.80741e-06
C4K02_4992	19954.7	-0.235938	0.0457607	-5.1559	2.52416e-07	1.80786e-06
C4K02_1573	1092.67	0.518341	0.100551	5.155	2.53624e-07	1.81432e-06
C4K02_5592	2115.68	-0.33758	0.0655196	-5.15235	2.57247e-07	1.83801e-06
C4K02_1976	330.781	-0.869971	0.168905	-5.15066	2.59573e-07	1.85239e-06
C4K02_2845	5315.95	1.19883	0.232862	5.14822	2.62963e-07	1.87433e-06
C4K02_0490	452.514	-0.569579	0.110686	-5.1459	2.66244e-07	1.89542e-06
C4K02_0695	28879	0.238435	0.0463443	5.14487	2.6771e-07	1.90357e-06
C4K02_1751	1771.99	-0.52688	0.102525	-5.13907	2.76107e-07	1.96092e-06
C4K02_5250	3265.93	-0.305215	0.0594376	-5.13505	2.82069e-07	2.00087e-06
C4K02_4301	3616.63	-0.262621	0.051171	-5.13223	2.86333e-07	2.02867e-06
C4K02_3287	1455.04	-0.434811	0.084738	-5.13124	2.87836e-07	2.03689e-06
C4K02_2418	537.116	0.599039	0.116756	5.13069	2.88677e-07	2.0404e-06
C4K02_5314	29231.5	-0.336557	0.0656344	-5.12776	2.93209e-07	2.06996e-06
C4K02_2787	486.923	0.509561	0.0994089	5.12591	2.96105e-07	2.08791e-06
C4K02_0969	3338.44	-0.218363	0.0426099	-5.12469	2.98022e-07	2.09893e-06
C4K02_5327	60549.1	-0.258772	0.0505175	-5.12242	3.01638e-07	2.12187e-06
C4K02_5389	2587.72	0.36204	0.0707001	5.12079	3.04259e-07	2.13776e-06
C4K02_1696	493.295	0.723181	0.141296	5.1182	3.08465e-07	2.16474e-06
C4K02_5002	31657.3	-0.241587	0.0472288	-5.11526	3.13313e-07	2.19616e-06
C4K02_3755	1108.52	0.448423	0.0876934	5.11354	3.16178e-07	2.21362e-06
C4K02_0459	59135.8	-0.238802	0.0467072	-5.11274	3.17513e-07	2.22034e-06
C4K02_4728	9197.73	0.223704	0.0437952	5.10796	3.25654e-07	2.27458e-06
C4K02_5759	4674.96	0.31561	0.0618123	5.10594	3.29145e-07	2.29626e-06
C4K02_3091	3371.25	-0.363258	0.0711679	-5.10423	3.32144e-07	2.31172e-06
C4K02_3560	11110.2	0.352034	0.0689678	5.10433	3.31976e-07	2.31172e-06
C4K02_4922	8453.36	-0.264093	0.0517581	-5.10245	3.35276e-07	2.33078e-06
C4K02_5163	20725.8	0.231419	0.0453571	5.10216	3.35797e-07	2.33166e-06
C4K02_1034	1439.27	0.449472	0.088295	5.09057	3.56982e-07	2.47586e-06
C4K02_0248	1205.1	0.400777	0.0787365	5.09011	3.57859e-07	2.47903e-06
C4K02_2281	905.256	-0.449053	0.0882314	-5.0895	3.59017e-07	2.48414e-06
C4K02_1773	16941.4	-0.286416	0.0562826	-5.0889	3.6015e-07	2.48908e-06
C4K02_0570	10463.8	0.342876	0.0674576	5.08283	3.71846e-07	2.56691e-06
C4K02_5517	3062.33	0.292168	0.0574988	5.08129	3.74877e-07	2.58481e-06
C4K02_1645	1453.06	0.389388	0.0766466	5.0803	3.76832e-07	2.59527e-06
C4K02_3320	175.08	0.915812	0.180327	5.07863	3.80164e-07	2.61517e-06
C4K02_2665	3017.58	-0.352821	0.0694761	-5.07831	3.80815e-07	2.61597e-06
C4K02_3818	1769.46	0.396226	0.078026	5.07813	3.81164e-07	2.61597e-06
C4K02_1175	474.181	0.525373	0.103533	5.07444	3.8864e-07	2.66419e-06
C4K02_0450	584.911	-0.532812	0.105196	-5.06496	4.08487e-07	2.797e-06
C4K02_0175	4857.99	-0.28276	0.0558317	-5.06451	4.09443e-07	2.80031e-06
C4K02_4303	354.211	0.67506	0.133329	5.06312	4.12458e-07	2.81767e-06
C4K02_2498	3200.88	-0.278252	0.0549739	-5.06153	4.15908e-07	2.83796e-06
C4K02_4439	11334.7	-0.200964	0.0397374	-5.05728	4.25271e-07	2.89851e-06
C4K02_5008	38242.6	-0.207965	0.0412003	-5.04767	4.47241e-07	3.04474e-06
C4K02_3094	5238.9	-0.376577	0.0746214	-5.04651	4.49963e-07	3.05626e-06
C4K02_4325	1118.15	0.381495	0.0755958	5.0465	4.49967e-07	3.05626e-06
C4K02_5838	4062.07	0.31499	0.0624697	5.04228	4.60024e-07	3.12099e-06
C4K02_3170	438.478	0.596236	0.118394	5.03605	4.75242e-07	3.22054e-06
C4K02_5326	71329.9	-0.267474	0.0531142	-5.03582	4.75803e-07	3.22065e-06
C4K02_1237	3734.74	-0.311744	0.0619897	-5.02897	4.93132e-07	3.33414e-06
C4K02_4382	1354.25	0.454451	0.0904018	5.02701	4.98198e-07	3.36454e-06
C4K02_2287	3805.17	0.350214	0.0696725	5.02658	4.99298e-07	3.36813e-06
C4K02_3237	4736.02	-0.433623	0.086278	-5.02588	5.01116e-07	3.37654e-06
C4K02_0916	1548.94	-0.444181	0.0884184	-5.02363	5.07042e-07	3.41258e-06
C4K02_3564	6586.37	0.418014	0.0832933	5.01858	5.20551e-07	3.49952e-06
C4K02_2533	2275.49	-0.30325	0.060429	-5.01828	5.21358e-07	3.50097e-06
C4K02_1892	1904.87	-0.355519	0.0709724	-5.00926	5.46394e-07	3.66306e-06
C4K02_2341	1515.48	-0.37582	0.0750268	-5.00914	5.46735e-07	3.66306e-06
C4K02_5887	15841.1	0.353564	0.070715	4.99985	5.73762e-07	3.83979e-06
C4K02_5315	85756	-0.370667	0.074252	-4.99202	5.97516e-07	3.99425e-06
C4K02_5378	3086.62	0.316659	0.0634901	4.98753	6.11573e-07	4.0836e-06
C4K02_3815	799.943	0.569193	0.114139	4.98686	6.13694e-07	4.09314e-06
C4K02_0078	892.792	0.410331	0.0823446	4.98309	6.25758e-07	4.1689e-06
C4K02_0599	87.7338	-1.04319	0.209359	-4.98279	6.26738e-07	4.17073e-06
C4K02_1994	739.142	0.418265	0.0839999	4.97934	6.38001e-07	4.24091e-06
C4K02_3086	9797.83	-0.467496	0.0938942	-4.97896	6.39259e-07	4.24451e-06
C4K02_5152	4431.77	0.333998	0.0672194	4.96877	6.73773e-07	4.46866e-06
C4K02_1710	35462.2	-0.213029	0.0428811	-4.96791	6.76775e-07	4.48354e-06
C4K02_2093	10836	-0.484433	0.0975732	-4.96482	6.87661e-07	4.55056e-06
C4K02_4925	9129.07	-0.303137	0.0610857	-4.96249	6.95953e-07	4.60029e-06
C4K02_3502	6823.21	-0.300118	0.0605591	-4.95579	7.20363e-07	4.75633e-06
C4K02_0555	5907.27	-0.281563	0.0568649	-4.95144	7.36675e-07	4.8586e-06
C4K02_1947	25455.2	0.173583	0.0350659	4.95019	7.41413e-07	4.88441e-06
C4K02_2155	1495.5	0.514586	0.104011	4.94743	7.51979e-07	4.9485e-06
C4K02_2213	6272.19	-0.636166	0.128787	-4.93968	7.8252e-07	5.14376e-06
C4K02_0847	922.841	0.363422	0.0736386	4.93521	8.00647e-07	5.25708e-06
C4K02_0848	14839.3	-0.264774	0.0536577	-4.9345	8.03553e-07	5.27031e-06
C4K02_1466	2769.93	-0.375945	0.0762855	-4.92813	8.30188e-07	5.43711e-06
C4K02_3079	5347.06	-0.634864	0.128828	-4.92798	8.30823e-07	5.43711e-06
C4K02_3296	2484.93	-0.346642	0.0703728	-4.9258	8.40143e-07	5.49203e-06
C4K02_1459	853.024	-0.497307	0.100983	-4.92464	8.45157e-07	5.51871e-06
C4K02_3308	3522.42	0.261136	0.0530685	4.92074	8.62162e-07	5.62354e-06
C4K02_1345	4430.97	-0.23536	0.0478372	-4.92003	8.65303e-07	5.63781e-06
C4K02_3841	5534.35	0.334889	0.0681043	4.91729	8.77491e-07	5.70465e-06
C4K02_4380	3324.37	0.260584	0.0529931	4.91733	8.77341e-07	5.70465e-06
C4K02_0381	5275.34	-0.305009	0.0620574	-4.91495	8.88043e-07	5.76059e-06
C4K02_0893	4249.32	-0.250479	0.0509613	-4.91509	8.87419e-07	5.76059e-06
C4K02_1184	1401.86	0.351837	0.0716556	4.91011	9.10243e-07	5.89814e-06
C4K02_0382	1223.51	-0.357559	0.072871	-4.90674	9.26036e-07	5.9939e-06
C4K02_4551	3106.35	-0.349611	0.0714013	-4.89642	9.75982e-07	6.31028e-06
C4K02_1627	2261.77	-0.308013	0.0629261	-4.89485	9.83831e-07	6.35409e-06
C4K02_4113	9150.16	-0.30889	0.0631165	-4.89396	9.88261e-07	6.37574e-06
C4K02_1153	1436.25	-0.366047	0.074822	-4.89224	9.96968e-07	6.42491e-06
C4K02_4826	368.367	0.633585	0.129711	4.88459	1.03642e-06	6.6719e-06
C4K02_4574	1645.23	0.356006	0.0729604	4.87944	1.06387e-06	6.84114e-06
C4K02_4546	800.728	0.456985	0.0937974	4.87204	1.10451e-06	7.09476e-06
C4K02_0417	1211.21	0.387704	0.0796156	4.8697	1.11767e-06	7.16371e-06
C4K02_4892	22274.1	-0.290153	0.0595831	-4.86972	1.11755e-06	7.16371e-06
C4K02_2964	518.942	0.462524	0.0950182	4.86774	1.1288e-06	7.22722e-06
C4K02_2863	1999.41	-0.307888	0.0632941	-4.8644	1.14803e-06	7.34242e-06
C4K02_1872	27566.7	-0.403729	0.0830312	-4.86237	1.15986e-06	7.41009e-06
C4K02_3058	3585.25	-0.299997	0.0618129	-4.85331	1.21417e-06	7.74871e-06
C4K02_2519	676.538	-0.477271	0.0984297	-4.84885	1.24179e-06	7.91641e-06
C4K02_5456	1877.34	1.3086	0.27007	4.8454	1.26354e-06	8.0464e-06
C4K02_0044	1889.19	0.337402	0.0696935	4.84123	1.29036e-06	8.20835e-06
C4K02_4054	3741.84	-0.271074	0.0560138	-4.83941	1.30227e-06	8.2752e-06
C4K02_4946	336.742	0.472653	0.0977616	4.83475	1.33313e-06	8.46226e-06
C4K02_2870	465.196	0.59644	0.123407	4.8331	1.34422e-06	8.52345e-06
C4K02_1389	17782.1	0.223701	0.0463272	4.82872	1.37416e-06	8.70396e-06
C4K02_5390	1251.57	0.389383	0.0806622	4.82733	1.38375e-06	8.75539e-06
C4K02_0757	216.742	0.748144	0.155312	4.81705	1.45698e-06	9.20884e-06
C4K02_2051	2960.44	-0.368381	0.0766607	-4.80534	1.5449e-06	9.75062e-06
C4K02_5018	6002.45	-0.22962	0.0477857	-4.8052	1.54599e-06	9.75062e-06
C4K02_1119	343.168	0.570673	0.118779	4.80451	1.55131e-06	9.77375e-06
C4K02_5869	1080.89	0.398416	0.0829758	4.80159	1.57408e-06	9.90663e-06
C4K02_1032	993.765	0.37733	0.078617	4.7996	1.58981e-06	9.99504e-06
C4K02_3760	936.704	0.509743	0.106249	4.79765	1.60538e-06	1.00822e-05
C4K02_5571	6762.02	-0.272248	0.0567653	-4.79604	1.61836e-06	1.01529e-05
C4K02_3488	11702.4	-0.221063	0.0461278	-4.7924	1.64795e-06	1.03276e-05
C4K02_5499	42613.1	-0.201713	0.0421315	-4.7877	1.68703e-06	1.05613e-05
C4K02_1149	3479.31	-0.301073	0.062932	-4.7841	1.71753e-06	1.07409e-05
C4K02_4316	265.212	0.650942	0.136182	4.77996	1.75332e-06	1.09532e-05
C4K02_1390	26789	0.356295	0.0745556	4.77891	1.76245e-06	1.09986e-05
C4K02_1873	44633.2	-0.379394	0.0794036	-4.77804	1.77011e-06	1.10347e-05
C4K02_4997	104276	-0.323597	0.067862	-4.76846	1.85644e-06	1.15607e-05
C4K02_3794	2014.82	0.422915	0.0887083	4.76748	1.86548e-06	1.16048e-05
C4K02_0798	41857.6	-0.219296	0.0460581	-4.7613	1.92352e-06	1.19533e-05
C4K02_2377	794.24	0.351327	0.0738016	4.76043	1.9318e-06	1.19922e-05
C4K02_4361	371.642	0.682021	0.143457	4.75417	1.99263e-06	1.23568e-05
C4K02_3627	646.442	-0.504438	0.106119	-4.7535	1.99924e-06	1.23719e-05
C4K02_5475	2558.06	0.33192	0.069826	4.75353	1.99896e-06	1.23719e-05
C4K02_2635	720.788	-0.457645	0.0963592	-4.74936	2.04059e-06	1.26068e-05
C4K02_4396	511.276	0.418064	0.0880268	4.74928	2.04147e-06	1.26068e-05
C4K02_5312	33282.7	-0.395017	0.0831908	-4.74833	2.05102e-06	1.26526e-05
C4K02_5158	3074.6	0.29621	0.0623874	4.74793	2.05514e-06	1.26648e-05
C4K02_5017	3054.86	-0.283466	0.059725	-4.74619	2.07283e-06	1.27605e-05
C4K02_3710	1016.29	0.421531	0.0888282	4.74547	2.08028e-06	1.2793e-05
C4K02_1312	2720.12	0.288739	0.0608541	4.74478	2.08733e-06	1.28231e-05
C4K02_1307	4551.19	0.279465	0.0589087	4.74403	2.09505e-06	1.28439e-05
C4K02_2288	1292.6	0.365837	0.0771127	4.74418	2.09353e-06	1.28439e-05
C4K02_4317	380.94	0.611847	0.128981	4.74371	2.09841e-06	1.28511e-05
C4K02_1762	379.526	0.631524	0.133155	4.74278	2.10806e-06	1.28969e-05
C4K02_4010	1107.83	0.43471	0.0916976	4.74069	2.12988e-06	1.30169e-05
C4K02_5098	3071.17	0.326886	0.068958	4.74037	2.1333e-06	1.30243e-05
C4K02_0694	867.955	0.508482	0.107378	4.73543	2.18595e-06	1.33321e-05
C4K02_1713	4080.19	-0.274986	0.0581201	-4.73134	2.23043e-06	1.35893e-05
C4K02_0166	1607.14	0.396399	0.0839119	4.72399	2.31263e-06	1.40757e-05
C4K02_3473	1241.14	-0.326281	0.0691089	-4.72126	2.34389e-06	1.42513e-05
C4K02_0004	28447.6	-0.221704	0.0469614	-4.72098	2.34711e-06	1.42562e-05
C4K02_1488	1777.37	-0.265588	0.0562839	-4.71872	2.37328e-06	1.44003e-05
C4K02_0554	5756.04	-0.2548	0.0541081	-4.70908	2.48832e-06	1.50829e-05
C4K02_3963	3127.82	-0.537433	0.114183	-4.70675	2.51694e-06	1.52408e-05
C4K02_1893	1540.05	-0.345381	0.0733943	-4.70582	2.52845e-06	1.52948e-05
C4K02_3318	417.163	0.627634	0.133568	4.69897	2.61472e-06	1.58005e-05
C4K02_0682	7172.16	-0.279392	0.0594753	-4.69761	2.6323e-06	1.58905e-05
C4K02_4849	6844.49	-0.23846	0.0508046	-4.69366	2.68362e-06	1.61838e-05
C4K02_0610	522.52	-0.71797	0.15303	-4.69169	2.70952e-06	1.63233e-05
C4K02_5794	1340.07	-0.471078	0.100422	-4.69097	2.71914e-06	1.63646e-05
C4K02_3235	4138.86	0.436268	0.0930691	4.68757	2.76469e-06	1.66219e-05
C4K02_4302	312.204	0.682935	0.145723	4.68654	2.77867e-06	1.66889e-05
C4K02_1867	8356.12	-0.278594	0.059458	-4.68556	2.79193e-06	1.67516e-05
C4K02_1244	967.31	0.516303	0.110231	4.6838	2.81598e-06	1.68788e-05
C4K02_5772	622.812	0.418875	0.0894412	4.68324	2.82375e-06	1.69082e-05
C4K02_2540	546.5	0.510208	0.108998	4.68089	2.85633e-06	1.7086e-05
C4K02_1482	5804.65	-0.240851	0.05147	-4.67945	2.87645e-06	1.71889e-05
C4K02_5909	30956.2	-0.304154	0.0650171	-4.67806	2.89597e-06	1.72881e-05
C4K02_1309	1927.13	0.322941	0.0690536	4.67667	2.91577e-06	1.7373e-05
C4K02_1993	4520.57	0.397437	0.0849833	4.67665	2.91606e-06	1.7373e-05
C4K02_1019	4293.59	0.333879	0.0714519	4.67278	2.9715e-06	1.76855e-05
C4K02_0293	40626.7	0.296805	0.0635279	4.67204	2.98229e-06	1.77319e-05
C4K02_5075	3059.34	0.266402	0.0570486	4.66974	3.0158e-06	1.79131e-05
C4K02_0211	9387.34	0.239948	0.0514848	4.66056	3.15351e-06	1.87123e-05
C4K02_3440	1032.32	-0.405386	0.0870323	-4.65788	3.19489e-06	1.89389e-05
C4K02_1672	6540.12	-0.22409	0.0481208	-4.65682	3.21125e-06	1.90168e-05
C4K02_4603	5701.61	-0.285424	0.0613034	-4.65593	3.22521e-06	1.90804e-05
C4K02_2748	13328.7	-0.245877	0.0528137	-4.65555	3.23114e-06	1.90963e-05
C4K02_3567	1239.7	-0.407111	0.0875212	-4.65157	3.29415e-06	1.94493e-05
C4K02_5399	622.713	0.589596	0.126761	4.65123	3.29963e-06	1.94623e-05
C4K02_2731	2071.06	0.316855	0.0683912	4.63298	3.60442e-06	2.12388e-05
C4K02_0619	232.286	-0.784622	0.169512	-4.62872	3.6793e-06	2.16585e-05
C4K02_4355	463.287	0.619559	0.133972	4.62456	3.75399e-06	2.20762e-05
C4K02_3758	967.953	0.402605	0.0870876	4.62299	3.78248e-06	2.22216e-05
C4K02_4658	3080.62	-0.35816	0.0774936	-4.6218	3.80422e-06	2.23271e-05
C4K02_3276	2226.8	-0.250925	0.0543381	-4.61785	3.87743e-06	2.27343e-05
C4K02_2762	7224.15	-0.292099	0.0632882	-4.61538	3.92373e-06	2.2983e-05
C4K02_5837	2395.18	-0.330481	0.0716092	-4.61507	3.92967e-06	2.2995e-05
C4K02_5754	3073.03	-0.254784	0.0552828	-4.60873	4.05128e-06	2.36832e-05
C4K02_4554	408.263	0.507512	0.110341	4.59949	4.23533e-06	2.47347e-05
C4K02_1539	19808.2	-0.192427	0.0418659	-4.59628	4.30105e-06	2.50937e-05
C4K02_5442	1057.2	1.27913	0.278896	4.5864	4.50956e-06	2.62843e-05
C4K02_1868	7517.45	-0.267605	0.0583818	-4.58371	4.568e-06	2.65987e-05
C4K02_3369	130.817	0.830153	0.181191	4.58166	4.6131e-06	2.68349e-05
C4K02_1320	1597.36	0.386793	0.0845325	4.57568	4.74684e-06	2.75858e-05
C4K02_2476	31639.5	-1.14181	0.249846	-4.57005	4.87603e-06	2.83087e-05
C4K02_3113	2433.87	0.372615	0.0815547	4.56889	4.90305e-06	2.84377e-05
C4K02_1334	800.763	0.42616	0.0932791	4.56866	4.90863e-06	2.84422e-05
C4K02_2305	1328.05	-0.351997	0.0771974	-4.5597	5.12278e-06	2.9654e-05
C4K02_2048	2816.44	-0.282468	0.0619578	-4.55904	5.13876e-06	2.97174e-05
C4K02_3470	1435.21	-0.284558	0.0625096	-4.55223	5.30791e-06	3.06656e-05
C4K02_5769	17746.7	-0.221507	0.0486757	-4.55068	5.34725e-06	3.08628e-05
C4K02_2764	8223.42	-0.227235	0.049962	-4.54817	5.41157e-06	3.12035e-05
C4K02_4162	3331.79	-0.317819	0.0699439	-4.54392	5.52176e-06	3.18079e-05
C4K02_4079	466.501	0.572363	0.126104	4.53882	5.65703e-06	3.25554e-05
C4K02_3769	770.02	0.52187	0.115111	4.53364	5.79769e-06	3.33325e-05
C4K02_1864	1493.78	-0.540421	0.119232	-4.5325	5.82897e-06	3.34798e-05
C4K02_1700	952.601	-0.316503	0.0698604	-4.5305	5.8843e-06	3.37648e-05
C4K02_0628	16239.9	0.410037	0.090548	4.52839	5.94356e-06	3.40718e-05
C4K02_2168	323.355	0.621006	0.137178	4.52701	5.98248e-06	3.42617e-05
C4K02_2110	566.473	0.734947	0.162362	4.52659	5.99439e-06	3.42967e-05
C4K02_0647	287.423	-0.747405	0.165162	-4.52529	6.03117e-06	3.44738e-05
C4K02_2794	286.914	0.567916	0.1256	4.52162	6.13675e-06	3.50435e-05
C4K02_2475	23783.1	-1.16502	0.257716	-4.52055	6.16792e-06	3.51875e-05
C4K02_4106	331987	-0.41102	0.0909527	-4.51906	6.21157e-06	3.54024e-05
C4K02_2565	1310	-0.380858	0.0843659	-4.51436	6.3509e-06	3.61616e-05
C4K02_5576	10903.6	-0.286967	0.063578	-4.51362	6.37295e-06	3.62523e-05
C4K02_1853	264.594	0.544651	0.120693	4.51271	6.40043e-06	3.63574e-05
C4K02_5140	1199.95	-0.433979	0.0961705	-4.5126	6.40373e-06	3.63574e-05
C4K02_0294	2053.46	0.270952	0.0600532	4.51186	6.42611e-06	3.64496e-05
C4K02_5615	4172.19	-0.252827	0.0560472	-4.51097	6.45307e-06	3.65674e-05
C4K02_5920	1643.8	0.34079	0.075564	4.50995	6.48425e-06	3.67089e-05
C4K02_1431	182.188	-0.686348	0.152282	-4.50708	6.57273e-06	3.71743e-05
C4K02_1236	18273.7	-0.239555	0.0531719	-4.50529	6.62834e-06	3.7453e-05
C4K02_2208	416.966	0.477332	0.105998	4.50322	6.6933e-06	3.77839e-05
C4K02_4894	1698.3	-0.341972	0.0759513	-4.50251	6.71555e-06	3.78734e-05
C4K02_1417	825.6	0.410119	0.0911063	4.50154	6.74623e-06	3.80102e-05
C4K02_5377	27514.8	0.387344	0.0860881	4.49939	6.81499e-06	3.83611e-05
C4K02_0466	2708.27	0.278137	0.0619149	4.49224	7.04781e-06	3.96339e-05
C4K02_5345	8927.63	-0.324252	0.0722251	-4.48946	7.14044e-06	4.01166e-05
C4K02_2999	1570.7	0.377901	0.0841793	4.48924	7.14788e-06	4.01204e-05
C4K02_0492	761.615	-0.423077	0.0942644	-4.4882	7.18279e-06	4.02781e-05
C4K02_0821	2123.19	-0.312184	0.069562	-4.48786	7.19431e-06	4.03045e-05
C4K02_4727	15125	0.196017	0.0437196	4.4835	7.3429e-06	4.1098e-05
C4K02_0415	1093.5	0.476842	0.106456	4.47923	7.4914e-06	4.18895e-05
C4K02_1690	1797	0.288534	0.0644795	4.47482	7.64765e-06	4.27229e-05
C4K02_0071	4701.2	0.372137	0.0832901	4.46797	7.89664e-06	4.40615e-05
C4K02_4401	6313.29	0.247843	0.0554729	4.46782	7.90218e-06	4.40615e-05
C4K02_5382	2868.88	-0.25812	0.0578317	-4.46329	8.07096e-06	4.49603e-05
C4K02_2240	387.961	0.488546	0.109606	4.45729	8.30028e-06	4.61942e-05
C4K02_3331	434.869	0.561261	0.125931	4.45691	8.31512e-06	4.62333e-05
C4K02_0384	3217.79	-0.254245	0.0570651	-4.45534	8.37593e-06	4.65277e-05
C4K02_1860	4792.87	-0.378001	0.0848683	-4.45398	8.42946e-06	4.67811e-05
C4K02_0963	6255.98	-0.177939	0.0399842	-4.45023	8.57773e-06	4.75594e-05
C4K02_4835	884.466	0.36575	0.0822565	4.44645	8.7301e-06	4.83589e-05
C4K02_3069	4425.47	-0.267538	0.0602383	-4.44133	8.94041e-06	4.94775e-05
C4K02_3494	4455.41	0.571684	0.128741	4.44056	8.97259e-06	4.96092e-05
C4K02_1302	9656.49	0.255897	0.0576956	4.4353	9.19454e-06	5.07889e-05
C4K02_1850	1845.89	-0.283827	0.064048	-4.43147	9.35922e-06	5.16503e-05
C4K02_2679	4566.13	0.265666	0.0600174	4.42648	9.57844e-06	5.28109e-05
C4K02_4886	1486.31	0.369165	0.0834495	4.42381	9.69734e-06	5.34166e-05
C4K02_0493	641.915	-0.49316	0.111498	-4.42304	9.73196e-06	5.35575e-05
C4K02_5455	585.248	1.15797	0.262008	4.41962	9.88767e-06	5.43638e-05
C4K02_3816	155.69	0.616879	0.139635	4.41779	9.97157e-06	5.47742e-05
C4K02_0919	99087.9	-0.207895	0.0471266	-4.4114	1.02703e-05	5.6363e-05
C4K02_1325	9607.87	-0.24932	0.0565212	-4.41109	1.0285e-05	5.63912e-05
C4K02_3784	21436.1	-0.259775	0.0589181	-4.40908	1.03812e-05	5.6866e-05
C4K02_1315	16169.6	-0.188038	0.0427021	-4.40348	1.06527e-05	5.82797e-05
C4K02_1862	1150	-0.3902	0.0886142	-4.40335	1.0659e-05	5.82797e-05
C4K02_0933	669.049	-0.352171	0.0800284	-4.40057	1.07966e-05	5.89776e-05
C4K02_0584	78968.9	-0.239512	0.0544994	-4.39477	1.10892e-05	6.05199e-05
C4K02_5298	25067.9	-0.28083	0.0639694	-4.39008	1.13311e-05	6.17832e-05
C4K02_4348	156.348	0.738579	0.168609	4.38043	1.18446e-05	6.45237e-05
C4K02_5570	4138.89	-0.254338	0.0580677	-4.38002	1.18666e-05	6.4584e-05
C4K02_3404	1152.43	0.346953	0.0792507	4.37791	1.19821e-05	6.51524e-05
C4K02_2598	1093.75	0.38115	0.0871837	4.37181	1.23222e-05	6.69402e-05
C4K02_1739	1662.13	0.624943	0.142983	4.37075	1.23818e-05	6.72026e-05
C4K02_5032	9565.04	0.246666	0.0564628	4.36864	1.25024e-05	6.7795e-05
C4K02_1570	1591.13	-0.404508	0.0926063	-4.36804	1.25365e-05	6.79177e-05
C4K02_3776	3050.52	-0.2061	0.047202	-4.36635	1.26343e-05	6.83846e-05
C4K02_1140	13213.3	-0.260438	0.0596763	-4.36418	1.27599e-05	6.8981e-05
C4K02_1286	1964.45	-0.354059	0.0811359	-4.36377	1.27839e-05	6.8981e-05
C4K02_3541	1245.67	0.349715	0.0801427	4.36366	1.27905e-05	6.8981e-05
C4K02_4246	3121.36	0.277941	0.0637005	4.36325	1.28143e-05	6.8981e-05
C4K02_4708	3095.82	-0.267463	0.0612947	-4.36355	1.27967e-05	6.8981e-05
C4K02_4788	2098.02	0.291915	0.0669032	4.36325	1.28144e-05	6.8981e-05
C4K02_4996	8295.82	-0.192852	0.0442095	-4.36222	1.28747e-05	6.92427e-05
C4K02_4371	1823.23	0.289574	0.0663899	4.36172	1.29043e-05	6.93386e-05
C4K02_5318	288138	-0.215802	0.0495099	-4.35876	1.308e-05	7.02192e-05
C4K02_4398	793.694	0.428523	0.0984628	4.35213	1.34823e-05	7.23132e-05
C4K02_0545	9161.95	-0.359826	0.0828039	-4.34552	1.38947e-05	7.44576e-05
C4K02_0090	2629.79	0.268813	0.0618631	4.34528	1.39095e-05	7.44694e-05
C4K02_2116	4554.27	0.231819	0.0534018	4.34104	1.41811e-05	7.5855e-05
C4K02_3533	11098.6	0.180207	0.0415528	4.33682	1.44559e-05	7.72548e-05
C4K02_0143	152967	-0.195531	0.0451007	-4.33544	1.45471e-05	7.76022e-05
C4K02_4178	1763.38	0.432663	0.0997927	4.33562	1.45352e-05	7.76022e-05
C4K02_3947	2296.2	-0.279615	0.0645259	-4.33337	1.46843e-05	7.82633e-05
C4K02_5300	45833.5	-0.242742	0.0560593	-4.3301	1.49045e-05	7.93654e-05
C4K02_0141	4670.03	-0.205107	0.0473743	-4.3295	1.49448e-05	7.94368e-05
C4K02_1686	1444.85	0.276089	0.0637688	4.32952	1.49433e-05	7.94368e-05
C4K02_0761	599.038	0.473491	0.109506	4.32387	1.53314e-05	8.14189e-05
C4K02_1463	13253.3	0.250436	0.0579388	4.32242	1.54326e-05	8.18828e-05
C4K02_3084	954.16	0.465018	0.107596	4.32191	1.54687e-05	8.20008e-05
C4K02_0723	670.842	0.564714	0.130832	4.31632	1.58652e-05	8.40271e-05
C4K02_4108	11610.3	-0.216395	0.0501496	-4.31498	1.59615e-05	8.44617e-05
C4K02_0068	9663.47	0.443416	0.102792	4.31371	1.60536e-05	8.47974e-05
C4K02_2033	402.442	0.515184	0.119425	4.31388	1.60412e-05	8.47974e-05
C4K02_5451	582.907	1.15922	0.268939	4.31035	1.62994e-05	8.60189e-05
C4K02_2506	2326.49	-0.547972	0.127175	-4.30879	1.64151e-05	8.65526e-05
C4K02_1711	6759.93	-0.35268	0.0819169	-4.30534	1.66728e-05	8.78328e-05
C4K02_1362	3162.5	-0.243939	0.0566647	-4.30495	1.67025e-05	8.79111e-05
C4K02_4347	212.326	0.666432	0.154828	4.30435	1.67478e-05	8.80713e-05
C4K02_3772	15783.3	-0.175218	0.040725	-4.30248	1.689e-05	8.874e-05
C4K02_1383	6251.36	0.258353	0.060087	4.29965	1.71071e-05	8.9801e-05
C4K02_2006	1931.2	0.298573	0.0694478	4.29924	1.71387e-05	8.98872e-05
C4K02_1685	1528.11	0.297904	0.0693798	4.29382	1.75624e-05	9.20274e-05
C4K02_1795	19909.7	-0.186958	0.0435693	-4.29106	1.77824e-05	9.30981e-05
C4K02_1373	1363.65	0.399751	0.0931711	4.2905	1.7827e-05	9.3249e-05
C4K02_3297	585.326	-0.453769	0.105778	-4.28982	1.78815e-05	9.34511e-05
C4K02_4981	5473.09	-0.219733	0.0512763	-4.28528	1.82513e-05	9.52997e-05
C4K02_0287	754.469	0.476139	0.111116	4.28507	1.8268e-05	9.53029e-05
C4K02_2684	2328.97	-0.395764	0.0925415	-4.27661	1.89761e-05	9.89098e-05
C4K02_1114	1046.77	0.399276	0.0933791	4.27587	1.90395e-05	9.90658e-05
C4K02_2923	1669.86	0.372104	0.0870216	4.276	1.90282e-05	9.90658e-05
C4K02_3962	2915.65	-0.468664	0.109627	-4.27508	1.91072e-05	9.92433e-05
C4K02_5661	4166.95	-0.191106	0.0447011	-4.27519	1.90971e-05	9.92433e-05
C4K02_4780	3873.39	-0.231185	0.0540942	-4.27375	1.92214e-05	9.97491e-05
C4K02_1633	1607.79	-0.305111	0.0714192	-4.27211	1.93629e-05	0.000100395
C4K02_0406	11100.7	-0.153172	0.0358656	-4.27073	1.94831e-05	0.000100875
C4K02_5917	19411.4	-0.197028	0.0461354	-4.27066	1.94896e-05	0.000100875
C4K02_3563	23956.3	0.293187	0.0687985	4.26152	2.03038e-05	0.000104998
C4K02_0766	1086	0.318427	0.0747678	4.25888	2.0545e-05	0.000106152
C4K02_5125	1194.37	-0.38355	0.0900761	-4.25806	2.06205e-05	0.000106449
C4K02_2115	7260.22	0.199668	0.0469147	4.25597	2.08141e-05	0.000107355
C4K02_3169	6496.69	0.3976	0.0934343	4.2554	2.08676e-05	0.000107537
C4K02_0811	1614.95	0.24688	0.0580354	4.25396	2.10024e-05	0.000108138
C4K02_0072	1350.83	0.460472	0.108273	4.25287	2.11047e-05	0.000108485
C4K02_2295	222.753	0.787159	0.185097	4.25269	2.11219e-05	0.000108485
C4K02_5248	1564.54	0.297697	0.0700025	4.25266	2.11248e-05	0.000108485
C4K02_4372	97.9897	0.767962	0.180789	4.24783	2.15846e-05	0.00011075
C4K02_3819	481.809	0.482884	0.113746	4.24527	2.1833e-05	0.000111927
C4K02_5187	2004.29	0.399854	0.0942187	4.24389	2.19677e-05	0.00011252
C4K02_3298	1348.99	-0.361199	0.0852693	-4.23598	2.27561e-05	0.000116458
C4K02_1101	1781.13	0.513658	0.121281	4.23528	2.2827e-05	0.00011672
C4K02_1604	1476.95	-0.366579	0.0865636	-4.2348	2.28757e-05	0.000116867
C4K02_5672	424.619	0.515218	0.121749	4.23179	2.3184e-05	0.00011834
C4K02_3940	675.842	0.425688	0.100667	4.22866	2.35082e-05	0.000119892
C4K02_5019	2390.41	-0.292896	0.0693134	-4.22568	2.38222e-05	0.000121389
C4K02_1818	972.661	-0.336844	0.0797446	-4.22403	2.39967e-05	0.000122173
C4K02_0020	15017.1	-0.354516	0.0839886	-4.221	2.43216e-05	0.00012372
C4K02_1957	616.199	0.393362	0.0932033	4.22047	2.43789e-05	0.000123905
C4K02_2744	3257.48	-0.221643	0.0525279	-4.21953	2.44812e-05	0.000124318
C4K02_1344	2996.68	-0.300178	0.0712172	-4.21496	2.49817e-05	0.000126751
C4K02_0973	3272.97	-0.372568	0.0884112	-4.21404	2.50848e-05	0.000127165
C4K02_0865	2455.95	0.33039	0.0784497	4.21149	2.53695e-05	0.000128498
C4K02_5229	2159.84	-0.231207	0.054966	-4.20636	2.59518e-05	0.000131335
C4K02_2530	4558.6	-0.213968	0.0508737	-4.20586	2.60094e-05	0.000131514
C4K02_2755	523.156	-0.397555	0.094569	-4.20386	2.62403e-05	0.000132569
C4K02_3398	99.0492	-1.01341	0.241246	-4.20075	2.66036e-05	0.000134289
C4K02_2431	1067.4	-0.362678	0.0864535	-4.19506	2.72794e-05	0.000137583
C4K02_4231	516.102	0.330288	0.0787473	4.19428	2.73738e-05	0.000137942
C4K02_5713	3216.38	-0.302686	0.0722812	-4.18761	2.81906e-05	0.000141936
C4K02_0887	460.328	0.436935	0.104361	4.18676	2.82969e-05	0.000142351
C4K02_4854	2230.01	-0.287424	0.0686576	-4.18634	2.83484e-05	0.000142489
C4K02_3299	881.149	0.357569	0.0855141	4.1814	2.8972e-05	0.000145499
C4K02_2851	1313.06	-0.284488	0.0680762	-4.17896	2.92849e-05	0.000146946
C4K02_3075	814.54	-0.394949	0.0945863	-4.17555	2.97271e-05	0.000149038
C4K02_4473	8323.24	-0.174642	0.041861	-4.17194	3.02012e-05	0.000151287
C4K02_1157	1790.05	0.30824	0.0739024	4.1709	3.03395e-05	0.000151852
C4K02_0734	990.964	0.423671	0.101643	4.16824	3.06956e-05	0.000153504
C4K02_0551	11517.4	-0.159883	0.0384012	-4.1635	3.13403e-05	0.000156547
C4K02_4125	1466.88	0.301323	0.0723746	4.16338	3.13569e-05	0.000156547
C4K02_2538	808.69	0.341751	0.0821045	4.16239	3.1493e-05	0.000157093
C4K02_1364	30950.5	-0.212772	0.0511255	-4.16176	3.15797e-05	0.000157393
C4K02_1511	986.302	0.305288	0.0734113	4.1586	3.20201e-05	0.000159453
C4K02_1668	4827.5	0.292118	0.0703019	4.15519	3.25014e-05	0.000161714
C4K02_4173	508.543	0.504217	0.121411	4.15297	3.28194e-05	0.000163132
C4K02_5412	476.65	0.510016	0.122812	4.15281	3.28414e-05	0.000163132
C4K02_1183	2208.79	0.287491	0.0692731	4.15011	3.32316e-05	0.000164931
C4K02_2022	836.694	0.393011	0.0947263	4.14892	3.34051e-05	0.000165653
C4K02_5304	94540.6	-0.245411	0.059162	-4.14812	3.35217e-05	0.000166093
C4K02_5443	1273.67	1.19627	0.288421	4.14766	3.35894e-05	0.000166289
C4K02_5006	9278.94	0.19191	0.0462791	4.1468	3.3716e-05	0.000166776
C4K02_3741	621.183	-0.670099	0.161678	-4.14466	3.40313e-05	0.000168195
C4K02_1117	531.111	0.595492	0.143716	4.14354	3.41992e-05	0.000168884
C4K02_1699	2373.77	-0.272921	0.065883	-4.14251	3.43524e-05	0.000169499
C4K02_1326	13430.4	-0.22436	0.0542261	-4.1375	3.51118e-05	0.000172957
C4K02_5835	1872.09	0.227226	0.0549175	4.13759	3.50979e-05	0.000172957
C4K02_5362	3523.99	-0.221084	0.0534628	-4.13529	3.54505e-05	0.00017448
C4K02_3002	788.631	0.304198	0.073617	4.13217	3.59349e-05	0.000176717
C4K02_2285	341.661	0.453062	0.109672	4.13108	3.61068e-05	0.000177415
C4K02_4749	6353.87	-0.241805	0.0585672	-4.12868	3.64851e-05	0.000179125
C4K02_1170	736.205	0.344103	0.0834971	4.12113	3.77014e-05	0.000184943
C4K02_4660	732.093	0.339374	0.0823777	4.11973	3.79317e-05	0.000185919
C4K02_2893	629.972	-0.384461	0.0934046	-4.11608	3.85369e-05	0.000188729
C4K02_2177	748.109	0.371034	0.090243	4.1115	3.931e-05	0.000192356
C4K02_0070	3511.94	0.42606	0.10377	4.10583	4.02868e-05	0.000196972
C4K02_0629	1358.86	0.347914	0.0848135	4.10211	4.09403e-05	0.000200002
C4K02_4923	41870.1	-0.208362	0.0508034	-4.10134	4.10763e-05	0.000200501
C4K02_1526	1312.57	0.318905	0.0777974	4.09917	4.14627e-05	0.00020222
C4K02_0309	31887.1	-0.222123	0.0542155	-4.09704	4.18473e-05	0.000203928
C4K02_1260	595.096	-0.464512	0.113565	-4.09026	4.30896e-05	0.000209809
C4K02_1223	20592.3	-0.246106	0.0602035	-4.08791	4.35283e-05	0.000211771
C4K02_1182	3555.06	0.29269	0.071613	4.08711	4.36788e-05	0.000212198
C4K02_1728	1025.74	-0.309642	0.0757616	-4.08706	4.36878e-05	0.000212198
C4K02_0463	1093.23	0.328675	0.080512	4.08232	4.45893e-05	0.000216399
C4K02_1340	2767.47	-0.263787	0.0646639	-4.07935	4.5162e-05	0.000218999
C4K02_5440	3962.19	0.863899	0.212072	4.07361	4.62901e-05	0.000224285
C4K02_2871	918.811	0.428507	0.105309	4.06903	4.72088e-05	0.000228549
C4K02_3151	6433.24	-0.220424	0.0541757	-4.06868	4.728e-05	0.000228707
C4K02_4496	383.527	0.454999	0.111944	4.06451	4.81337e-05	0.000232646
C4K02_3507	603.607	0.473978	0.116623	4.0642	4.81971e-05	0.000232762
C4K02_1904	583.353	0.490554	0.120741	4.06285	4.84774e-05	0.000233925
C4K02_4664	4201.3	0.403589	0.0995542	4.05396	5.03575e-05	0.0002428
C4K02_1681	26708	-0.225979	0.0557679	-4.05214	5.0751e-05	0.000244497
C4K02_1201	157.774	0.60731	0.149974	4.04943	5.1342e-05	0.000247143
C4K02_1475	242.925	0.531882	0.131387	4.04821	5.161e-05	0.000248232
C4K02_2008	1873.97	0.417723	0.103195	4.04791	5.16764e-05	0.000248349
C4K02_5670	5759.17	-0.201889	0.0498806	-4.04745	5.17778e-05	0.000248634
C4K02_1461	12559.8	0.187466	0.0463605	4.04366	5.26239e-05	0.000252492
C4K02_2526	4975.18	-0.208857	0.0517074	-4.03921	5.36306e-05	0.000257114
C4K02_0134	6384.83	-0.155467	0.0385023	-4.03786	5.3941e-05	0.000258393
C4K02_2070	303.434	0.459664	0.113958	4.03363	5.49207e-05	0.000262873
C4K02_4848	6571.43	-0.20821	0.0516218	-4.03337	5.49831e-05	0.000262916
C4K02_5771	3551.54	-0.234873	0.0582346	-4.03322	5.50186e-05	0.000262916
C4K02_3812	382.036	0.566811	0.140628	4.03056	5.56437e-05	0.000265688
C4K02_0837	26345.2	-0.195677	0.0485525	-4.03022	5.57239e-05	0.000265857
C4K02_3046	960.028	0.293279	0.0727744	4.02997	5.57837e-05	0.000265928
C4K02_4683	9400.24	-0.239282	0.0594333	-4.02606	5.67183e-05	0.000270165
C4K02_2477	1248.98	-1.097	0.272629	-4.02379	5.7268e-05	0.000272564
C4K02_5726	10211.7	-0.14358	0.0357024	-4.02158	5.78079e-05	0.000274913
C4K02_5706	7232.26	-0.248278	0.0617438	-4.02109	5.79286e-05	0.000275266
C4K02_0937	11361.3	-0.279057	0.0694397	-4.01869	5.85233e-05	0.000277868
C4K02_5295	12928.5	-0.184734	0.0459717	-4.01842	5.85903e-05	0.000277963
C4K02_0261	3081.62	-0.315097	0.0785437	-4.01175	6.02712e-05	0.000285709
C4K02_3558	1372.62	0.376469	0.093862	4.01088	6.04931e-05	0.000286531
C4K02_0021	9069.16	-0.239495	0.0597174	-4.01046	6.06e-05	0.000286808
C4K02_1806	192.766	0.726232	0.181222	4.00742	6.13851e-05	0.000290291
C4K02_2710	1330.92	0.316959	0.0790984	4.00715	6.14553e-05	0.000290391
C4K02_0120	26421.8	0.660791	0.164924	4.00663	6.15902e-05	0.000290796
C4K02_4818	1667.29	-0.346566	0.0865372	-4.00482	6.20642e-05	0.000292801
C4K02_0155	443.505	0.542591	0.135633	4.00043	6.32279e-05	0.000297911
C4K02_2673	1783.51	0.318717	0.0796723	4.00035	6.32482e-05	0.000297911
C4K02_3546	2986.34	0.206488	0.051631	3.99931	6.35287e-05	0.000298832
C4K02_5694	23175.7	-0.172629	0.0431655	-3.99925	6.35447e-05	0.000298832
C4K02_5224	11666.3	0.461846	0.115496	3.9988	6.36641e-05	0.000299156
C4K02_4518	3432.6	-0.26867	0.0672197	-3.99689	6.41809e-05	0.000301345
C4K02_0560	4692.98	-0.186149	0.0465773	-3.99657	6.42678e-05	0.000301513
C4K02_2989	1506.94	0.269593	0.0675393	3.99165	6.56151e-05	0.00030759
C4K02_0290	2499.49	-0.480856	0.120485	-3.99101	6.5792e-05	0.000308175
C4K02_5288	23217	-0.251386	0.0630335	-3.98813	6.65966e-05	0.000311697
C4K02_2559	2971.06	-0.252471	0.0633099	-3.98786	6.66722e-05	0.000311804
C4K02_2644	1430.49	-0.323544	0.0811915	-3.98495	6.74946e-05	0.000315402
C4K02_1673	2764.08	-0.261456	0.0656262	-3.98402	6.776e-05	0.000316392
C4K02_0387	7006.21	-0.178498	0.04484	-3.98078	6.86888e-05	0.000320277
C4K02_1377	57489.1	-0.170272	0.042774	-3.98074	6.87004e-05	0.000320277
C4K02_3973	976.051	-0.445137	0.111847	-3.97988	6.89486e-05	0.000321181
C4K02_4351	234.091	0.551314	0.13854	3.97946	6.90719e-05	0.000321502
C4K02_1031	379.136	0.557451	0.14009	3.97923	6.91402e-05	0.000321567
C4K02_4929	10483.1	-0.236808	0.0595163	-3.97887	6.92434e-05	0.000321794
C4K02_0291	5150.76	0.216627	0.0544655	3.97732	6.9695e-05	0.000323638
C4K02_2811	365.34	0.501761	0.126182	3.97647	6.99453e-05	0.000324061
C4K02_2895	50972.2	0.169379	0.0425956	3.97645	6.99503e-05	0.000324061
C4K02_5881	261.75	-0.605683	0.152303	-3.97683	6.98411e-05	0.000324061
C4K02_4851	9561.71	-0.178225	0.0448384	-3.97483	7.04301e-05	0.000326029
C4K02_4042	181.669	-0.694376	0.174711	-3.97442	7.05517e-05	0.000326336
C4K02_1900	3457.74	-0.261242	0.0657432	-3.97368	7.0772e-05	0.000326844
C4K02_4668	5659.61	-0.397709	0.100083	-3.97377	7.07428e-05	0.000326844
C4K02_1098	758.368	0.35251	0.0887159	3.97347	7.08322e-05	0.000326867
C4K02_0473	369.189	-0.507279	0.127687	-3.97283	7.10233e-05	0.000327493
C4K02_4846	10721.1	-0.207118	0.0521419	-3.97219	7.12152e-05	0.000328122
C4K02_5803	5508.63	-0.217263	0.0547673	-3.96702	7.27765e-05	0.000335055
C4K02_5324	60376.9	-0.283514	0.0715265	-3.96377	7.3776e-05	0.000339392
C4K02_2446	1956.68	-0.305033	0.0769628	-3.96338	7.38975e-05	0.000339563
C4K02_4233	1696.99	-0.240889	0.0607803	-3.96328	7.39279e-05	0.000339563
C4K02_0388	3845.79	-0.240273	0.0606307	-3.9629	7.40448e-05	0.000339836
C4K02_1593	620.571	0.376197	0.0949883	3.96045	7.4808e-05	0.000343073
C4K02_5256	2222.75	0.256984	0.0648912	3.96022	7.48802e-05	0.000343138
C4K02_1497	2006.49	-0.239854	0.0605818	-3.95917	7.52091e-05	0.000344379
C4K02_4036	2221.87	0.250068	0.0631766	3.95824	7.55051e-05	0.000345467
C4K02_2732	585.784	0.370047	0.093496	3.95789	7.56149e-05	0.000345702
C4K02_3594	53458.7	-0.152971	0.0386627	-3.95654	7.60432e-05	0.000347391
C4K02_5370	3902.03	-0.257471	0.0650848	-3.95593	7.6237e-05	0.000348008
C4K02_1220	5105.74	-0.215625	0.05452	-3.95498	7.65424e-05	0.000348984
C4K02_5095	13070.8	0.255019	0.0644819	3.95489	7.65689e-05	0.000348984
C4K02_1147	2647.42	-0.253553	0.0641466	-3.95271	7.7271e-05	0.000351913
C4K02_1121	732.862	0.399625	0.101263	3.94641	7.93303e-05	0.000361014
C4K02_4158	1881.15	0.299379	0.0758829	3.94527	7.97102e-05	0.000362464
C4K02_0220	1265.81	-0.324868	0.0823876	-3.94317	8.04126e-05	0.000365377
C4K02_0976	2067.02	-0.234744	0.0595523	-3.94182	8.08669e-05	0.000367159
C4K02_2861	3376.02	-0.227266	0.0576836	-3.93987	8.15264e-05	0.00036987
C4K02_3506	1487.47	0.338432	0.085934	3.93828	8.20671e-05	0.000372038
C4K02_1654	7373.15	-0.199407	0.0506439	-3.93743	8.23597e-05	0.000373078
C4K02_3933	1496.98	0.346863	0.0881516	3.93485	8.32488e-05	0.000376605
C4K02_4597	1119.53	-0.26458	0.067241	-3.9348	8.32655e-05	0.000376605
C4K02_3750	2038.95	-0.29739	0.0755915	-3.93417	8.34846e-05	0.000377307
C4K02_2550	513.658	0.317746	0.0807715	3.93389	8.35817e-05	0.000377457
C4K02_3301	128.845	-0.695346	0.176835	-3.93217	8.41823e-05	0.00037988
C4K02_3487	12621.9	-0.246996	0.0628329	-3.93099	8.45955e-05	0.000381453
C4K02_0365	802.335	-0.297395	0.0757624	-3.92537	8.65968e-05	0.00039018
C4K02_1754	837.036	0.417679	0.10643	3.92445	8.69266e-05	0.000391368
C4K02_2589	2009.09	-0.307667	0.0784156	-3.92355	8.72545e-05	0.000392409
C4K02_3444	4017.12	-0.206243	0.0525668	-3.92345	8.72904e-05	0.000392409
C4K02_0977	1228.44	-0.296916	0.0757077	-3.92187	8.78634e-05	0.000394685
C4K02_5103	3793.67	-0.437775	0.111657	-3.92071	8.82874e-05	0.000396021
C4K02_5149	7453.33	0.216608	0.0552473	3.92069	8.82948e-05	0.000396021
C4K02_0488	436.224	-0.512254	0.130738	-3.91817	8.92224e-05	0.000399576
C4K02_2359	2051.34	0.388765	0.0992193	3.91824	8.91979e-05	0.000399576
C4K02_3885	1154.75	0.373688	0.0953919	3.9174	8.95109e-05	0.000400565
C4K02_2932	304.442	0.534603	0.136501	3.91647	8.9856e-05	0.000401805
C4K02_0616	1807.13	-0.298071	0.0761631	-3.91359	9.09347e-05	0.000406187
C4K02_3316	476.472	0.325476	0.0831678	3.91349	9.09733e-05	0.000406187
C4K02_3236	6960.17	-0.478821	0.122458	-3.91007	9.22676e-05	0.000411655
C4K02_2557	18895	0.34793	0.0890987	3.90499	9.42295e-05	0.000419775
C4K02_3827	3305.51	-0.267347	0.0684616	-3.90506	9.42022e-05	0.000419775
C4K02_4374	231.014	0.592005	0.151803	3.89982	9.62652e-05	0.000428521
C4K02_5150	4273.91	0.234899	0.0602619	3.89798	9.7e-05	0.000431468
C4K02_1240	5572.56	-0.209329	0.0537288	-3.89602	9.7785e-05	0.000434632
C4K02_3703	617.743	0.491964	0.126303	3.8951	9.81565e-05	0.000435956
C4K02_1337	905.381	0.350263	0.090035	3.89029	0.000100123	0.000444355
C4K02_0164	1372.89	-0.244056	0.0627875	-3.88702	0.000101484	0.000450061
C4K02_3011	128.725	0.931221	0.239891	3.88185	0.000103664	0.000459385
C4K02_2979	1577.05	-0.265509	0.0684123	-3.88102	0.00010402	0.000460614
C4K02_1437	14136.5	-0.174156	0.044884	-3.88013	0.000104402	0.000461961
C4K02_1009	2240.85	0.28482	0.0734495	3.87777	0.000105419	0.000466114
C4K02_1970	1067.03	0.318247	0.0820833	3.87712	0.000105701	0.000467008
C4K02_5854	375.328	-0.448943	0.11582	-3.87619	0.000106103	0.000468435
C4K02_4032	250.164	0.612084	0.157931	3.87564	0.000106345	0.000469156
C4K02_5534	699.161	-0.420148	0.108424	-3.87504	0.000106608	0.000469964
C4K02_1929	8068.52	-0.424973	0.10971	-3.87362	0.000107229	0.000472351
C4K02_4671	32948.8	-0.263858	0.0681488	-3.87179	0.000108039	0.000475564
C4K02_0896	2236.07	-0.336492	0.0869527	-3.86983	0.000108913	0.000479054
C4K02_0903	1975.2	-0.32154	0.0831335	-3.86776	0.000109841	0.00048278
C4K02_3059	103.712	1.2688	0.328301	3.86474	0.000111206	0.000488413
C4K02_5453	964.571	0.960488	0.24877	3.86094	0.000112952	0.000495714
C4K02_1283	295.563	0.488083	0.126531	3.8574	0.000114598	0.000502566
C4K02_0121	2333.93	-0.303374	0.0786886	-3.85537	0.000115553	0.000506378
C4K02_4612	27916.8	-0.163747	0.0424862	-3.85412	0.000116148	0.00050861
C4K02_5191	3367.35	-0.185489	0.0481422	-3.85294	0.000116709	0.000510687
C4K02_0310	7168.8	-0.249952	0.0648954	-3.8516	0.000117346	0.000512718
C4K02_2214	1821.48	-0.411304	0.106784	-3.85173	0.000117286	0.000512718
C4K02_1738	1839.3	0.363447	0.0944049	3.84987	0.000118179	0.000515974
C4K02_3999	1707.07	-0.205431	0.0533833	-3.84823	0.000118973	0.000518995
C4K02_5162	60360.6	0.220619	0.0573323	3.84808	0.000119046	0.000518995
C4K02_5074	1153.79	-0.260466	0.0677404	-3.84506	0.000120523	0.000525049
C4K02_0982	5597.2	-0.19022	0.0494757	-3.84471	0.000120693	0.000525403
C4K02_2522	850.341	0.350418	0.0911938	3.84257	0.000121754	0.000529628
C4K02_5705	7954.12	-0.173379	0.0451481	-3.84022	0.000122924	0.000534328
C4K02_1207	2269.87	0.22658	0.0590404	3.83771	0.000124187	0.000539421
C4K02_0216	3580.41	0.206464	0.0538455	3.83438	0.00012588	0.00054626
C4K02_3571	455.018	0.504983	0.131703	3.83425	0.000125946	0.00054626
C4K02_3467	38019.7	-0.360327	0.0939946	-3.83349	0.00012634	0.000547565
C4K02_3932	1596.62	0.390395	0.101854	3.83288	0.000126654	0.000548525
C4K02_2534	4223.16	-0.209205	0.0546074	-3.83108	0.000127581	0.000552137
C4K02_0372	335.396	0.526846	0.13755	3.83021	0.000128034	0.000553691
C4K02_2185	880.659	-0.322022	0.0841319	-3.82758	0.000129409	0.000559226
C4K02_4109	23752.5	-0.14642	0.0383146	-3.82152	0.000132633	0.000572744
C4K02_1143	4410.06	-0.255385	0.0668339	-3.8212	0.000132805	0.000573066
C4K02_3512	659.078	0.440323	0.115309	3.81865	0.000134185	0.000578602
C4K02_0672	2857.36	-0.207138	0.0542676	-3.81698	0.000135098	0.00058211
C4K02_2233	2699.76	-0.474946	0.124489	-3.81517	0.000136087	0.000585945
C4K02_2376	602.33	0.36162	0.0947996	3.81457	0.000136419	0.000586949
C4K02_5623	3106.23	-0.324506	0.0851266	-3.81204	0.000137822	0.000592555
C4K02_2587	8071.16	-0.253706	0.0666061	-3.80905	0.000139499	0.000599331
C4K02_5210	1935.55	0.36583	0.0962871	3.79936	0.000145068	0.000622805
C4K02_0585	43468.5	-0.234716	0.061797	-3.79818	0.000145761	0.000625322
C4K02_1313	3742.52	0.186454	0.0491233	3.79562	0.000147274	0.000631358
C4K02_0882	1005.34	-0.30582	0.0805839	-3.79505	0.000147617	0.000632367
C4K02_1655	546.142	0.345358	0.0910959	3.79114	0.000149955	0.000641919
C4K02_4101	24390.3	0.15565	0.0411026	3.78686	0.000152562	0.000652607
C4K02_1462	21556.4	0.193846	0.0512142	3.78501	0.0001537	0.000656528
C4K02_3445	1976.36	0.405509	0.107134	3.78508	0.000153661	0.000656528
C4K02_4779	4812.36	-0.199406	0.0527126	-3.78289	0.000155017	0.000661675
C4K02_2500	2550.22	0.269081	0.0711639	3.78115	0.000156108	0.000665489
C4K02_4077	524.489	0.418797	0.110761	3.7811	0.000156136	0.000665489
C4K02_4227	6531.25	0.201145	0.0532146	3.77988	0.000156905	0.000667806
C4K02_5752	4410.24	-0.282974	0.0748615	-3.77996	0.000156854	0.000667806
C4K02_4249	1101.02	0.358475	0.0948452	3.77958	0.000157096	0.000668138
C4K02_0286	1027.55	0.329844	0.0872885	3.77878	0.000157598	0.000668923
C4K02_3654	1305.21	0.34913	0.0923932	3.77875	0.00015762	0.000668923
C4K02_3547	1285.26	0.376683	0.0996802	3.77891	0.000157514	0.000668923
C4K02_0663	2126.22	-0.281352	0.0744755	-3.77777	0.000158237	0.00067106
C4K02_1783	37499.5	-0.182446	0.0483524	-3.77325	0.000161137	0.000682872
C4K02_2397	787.092	0.34566	0.0916541	3.77135	0.000162364	0.000687578
C4K02_5911	24347.5	-0.184097	0.0488324	-3.76998	0.000163261	0.00069088
C4K02_2483	1713.63	0.295866	0.0785622	3.76601	0.000165879	0.00070146
C4K02_2160	1200.45	0.252004	0.0669639	3.76328	0.0001677	0.000708652
C4K02_0002	14721.4	-0.137073	0.0364352	-3.76211	0.000168486	0.000711466
C4K02_5616	3253.2	-0.274956	0.0730907	-3.76184	0.000168666	0.000711717
C4K02_5489	1821.29	0.288386	0.0766802	3.76089	0.000169309	0.000713922
C4K02_4701	1429.7	-0.243331	0.0647146	-3.76007	0.000169865	0.000715755
C4K02_5317	38124.3	-0.328176	0.0873188	-3.75837	0.000171026	0.000720135
C4K02_1360	4109.27	-0.212177	0.0564944	-3.75571	0.000172848	0.000727288
C4K02_4852	28377.6	-0.135429	0.0360916	-3.75237	0.000175168	0.000736529
C4K02_3335	1198.57	-0.332171	0.0885372	-3.75176	0.000175595	0.000737797
C4K02_4578	4809.11	-0.219098	0.0584592	-3.74789	0.000178331	0.000748761
C4K02_2677	3421.98	-0.215651	0.0575615	-3.74644	0.000179359	0.000752543
C4K02_1495	1489.88	-0.260764	0.0696296	-3.74501	0.000180387	0.00075632
C4K02_0732	758.778	0.327915	0.0875999	3.74332	0.000181602	0.000760875
C4K02_1385	1952.74	-0.249615	0.066691	-3.74286	0.000181939	0.000761749
C4K02_5868	7983	0.189411	0.0506103	3.74255	0.000182162	0.000762145
C4K02_4111	4664.42	-0.265145	0.0708798	-3.74078	0.000183453	0.000767004
C4K02_0197	529.863	0.398873	0.106653	3.73991	0.000184083	0.000769092
C4K02_1212	3573.09	-0.255588	0.0683526	-3.73925	0.000184566	0.000770568
C4K02_3771	11110	-0.163261	0.0437282	-3.73354	0.000188805	0.000787707
C4K02_0215	3659.38	-0.200752	0.0537826	-3.73266	0.000189468	0.000789781
C4K02_1656	13128.9	-0.156212	0.0418515	-3.73253	0.000189569	0.000789781
C4K02_5717	34435	-0.272247	0.0730899	-3.72482	0.000195455	0.000813731
C4K02_0301	2079.97	-0.319197	0.0857286	-3.72334	0.000196601	0.000817928
C4K02_4261	27.4028	-1.7149	0.460886	-3.72087	0.000198537	0.000825401
C4K02_2485	1693.03	-0.246681	0.06635	-3.71787	0.000200909	0.000834674
C4K02_2634	2550.85	-0.260172	0.0699987	-3.71682	0.00020175	0.000837581
C4K02_5145	14084.4	0.227416	0.061204	3.71571	0.000202634	0.000840662
C4K02_2692	1269.69	-0.263691	0.0710618	-3.71072	0.000206672	0.000856206
C4K02_2711	404.52	0.406368	0.109517	3.71054	0.000206815	0.000856206
C4K02_5846	1887.73	-0.278355	0.0750133	-3.71075	0.000206648	0.000856206
C4K02_4315	425.166	0.52698	0.142271	3.70406	0.000212178	0.000877794
C4K02_3317	755.153	0.41113	0.1111	3.70055	0.000215129	0.000889378
C4K02_1245	1319.38	0.312688	0.0845138	3.69985	0.000215724	0.000891219
C4K02_0457	19840	-0.35668	0.0964508	-3.69806	0.000217257	0.000896925
C4K02_4024	6042.76	-0.174212	0.0471227	-3.69698	0.000218181	0.000900111
C4K02_2303	517.074	0.473018	0.127954	3.69679	0.000218341	0.000900142
C4K02_1264	81.6351	-0.878008	0.237604	-3.69526	0.000219659	0.000904946
C4K02_5249	1497.12	-0.288923	0.0782087	-3.69426	0.000220527	0.000907891
C4K02_1371	11729.7	-0.177121	0.0479484	-3.694	0.000220756	0.000908201
C4K02_4017	616.564	0.363698	0.098468	3.69356	0.000221136	0.000909133
C4K02_4458	156.357	0.655491	0.177544	3.69199	0.000222507	0.000914132
C4K02_3327	484.738	0.342023	0.0926563	3.69131	0.000223104	0.00091595
C4K02_5306	51234.5	-0.205147	0.0556458	-3.68666	0.000227221	0.000932204
C4K02_3081	130.614	0.733498	0.199088	3.6843	0.000229335	0.000940225
C4K02_0529	13285.3	-0.177568	0.048201	-3.6839	0.000229693	0.00094104
C4K02_1807	224.382	0.568333	0.15429	3.68353	0.000230024	0.000941092
C4K02_3943	533.609	0.356218	0.0967041	3.68359	0.000229974	0.000941092
C4K02_1931	2782.59	-0.284641	0.077281	-3.6832	0.000230323	0.000941665
C4K02_5094	3318.11	-0.245322	0.0667153	-3.67715	0.000235852	0.000963606
C4K02_2099	682.402	0.370327	0.100781	3.67457	0.000238254	0.000972749
C4K02_2427	764.096	-0.405691	0.110447	-3.67317	0.000239557	0.000976719
C4K02_5303	45129.7	-0.203814	0.0554853	-3.67329	0.000239443	0.000976719
C4K02_4797	48926.2	-0.181022	0.0493018	-3.67171	0.000240937	0.000981667
C4K02_2057	4273.92	-0.15861	0.0432007	-3.67148	0.000241152	0.000981869
C4K02_2547	1943.13	0.282522	0.0770038	3.66893	0.000243566	0.000991016
C4K02_1849	60.0828	1.08537	0.295981	3.66704	0.000245378	0.000997702
C4K02_4213	12465.1	0.230147	0.0628096	3.66419	0.000248121	0.00100816
C4K02_1856	788.954	0.335086	0.0914634	3.66361	0.000248686	0.00100976
C4K02_5638	148.712	-0.716373	0.195721	-3.66018	0.000252037	0.00102267
C4K02_0073	1978.35	0.376168	0.10283	3.65816	0.000254033	0.00103006
C4K02_3529	24653.9	0.137667	0.0376436	3.6571	0.000255083	0.00103361
C4K02_4730	24840.6	0.152947	0.0418247	3.65686	0.000255328	0.0010339
C4K02_2721	544.383	0.391905	0.107314	3.65194	0.000260269	0.00105318
C4K02_5427	1397.27	0.249786	0.0684231	3.65061	0.000261614	0.0010579
C4K02_3756	212.615	0.502728	0.137748	3.64961	0.000262637	0.00106059
C4K02_4980	5001.2	-0.180267	0.0493924	-3.64969	0.000262557	0.00106059
C4K02_3742	461.856	-0.776563	0.212804	-3.64919	0.000263071	0.00106161
C4K02_5043	1279.19	0.253959	0.0696047	3.64859	0.000263682	0.00106336
C4K02_4039	1416.23	0.336829	0.0924344	3.64398	0.000268451	0.00108185
C4K02_5227	1364.65	0.269972	0.074128	3.64197	0.000270562	0.00108961
C4K02_5402	2413.94	-0.257307	0.0706617	-3.6414	0.000271162	0.00109129
C4K02_0889	679.189	0.391199	0.107462	3.64036	0.000272259	0.00109496
C4K02_2596	114.726	0.704688	0.193669	3.63862	0.000274098	0.00110153
C4K02_5454	2198.58	1.09768	0.301688	3.63847	0.000274265	0.00110153
C4K02_2467	1644.25	0.357738	0.0983763	3.63642	0.000276449	0.00110955
C4K02_3361	926.099	0.321355	0.0884126	3.63472	0.000278285	0.00111616
C4K02_3392	17.4089	-2.34948	0.646758	-3.63269	0.000280478	0.00112419
C4K02_0500	2480.59	-0.224741	0.0619143	-3.62988	0.000283556	0.00113576
C4K02_0724	294.801	0.490689	0.135197	3.62944	0.000284033	0.0011369
C4K02_2807	787.537	0.453791	0.125117	3.62694	0.000286797	0.00114719
C4K02_2257	3324.67	-0.861062	0.237419	-3.62676	0.000286997	0.00114721
C4K02_0646	178.336	-0.581655	0.160457	-3.625	0.000288962	0.00115363
C4K02_5857	3908.9	-0.243262	0.0671073	-3.62497	0.000288993	0.00115363
C4K02_3824	2155.67	-0.250965	0.0692673	-3.62314	0.000291054	0.00116107
C4K02_0787	1171.6	0.278744	0.0769853	3.62074	0.000293762	0.00117109
C4K02_5066	408.188	0.429769	0.118788	3.61795	0.000296951	0.00118301
C4K02_1133	3487.21	-0.25429	0.0703177	-3.61631	0.000298838	0.00118972
C4K02_2215	1749.08	-0.42761	0.118342	-3.61335	0.000302265	0.00120256
C4K02_5884	1891.86	-0.298374	0.0826224	-3.6113	0.000304665	0.00121129
C4K02_4070	13304.3	-0.129037	0.0357703	-3.60737	0.00030932	0.00122897
C4K02_3486	14906	-0.202087	0.0560419	-3.60599	0.000310959	0.00123465
C4K02_2601	1053.34	-0.2805	0.0778249	-3.60425	0.000313055	0.0012415
C4K02_5512	4170.76	-0.381515	0.105853	-3.60421	0.000313104	0.0012415
C4K02_3562	10045.3	0.246837	0.068561	3.60026	0.000317901	0.00125968
C4K02_0061	4967.62	0.220345	0.0612339	3.59841	0.000320167	0.00126696
C4K02_4362	145.021	0.686695	0.190827	3.59853	0.000320026	0.00126696
C4K02_4154	1462.38	-0.339181	0.0942876	-3.59731	0.000321527	0.00127149
C4K02_5376	17230	0.376868	0.104793	3.5963	0.000322781	0.0012756
C4K02_5139	788.358	-0.374473	0.104145	-3.59568	0.000323551	0.00127779
C4K02_0535	5442.93	-0.192626	0.0535819	-3.59498	0.000324421	0.00128037
C4K02_5870	1454.88	0.334262	0.0930017	3.59416	0.000325446	0.00128356
C4K02_4182	3308.37	0.72718	0.202336	3.59392	0.000325739	0.00128386
C4K02_4252	1081.72	0.352866	0.0981916	3.59364	0.000326085	0.00128437
C4K02_5577	2652.83	-0.193594	0.0538764	-3.5933	0.000326512	0.00128519
C4K02_4764	1645.01	-0.231232	0.0643577	-3.59292	0.000326999	0.00128625
C4K02_4104	15540.1	-0.316681	0.088145	-3.59272	0.000327243	0.00128636
C4K02_4153	1917.17	-0.256061	0.0712827	-3.59219	0.000327909	0.00128812
C4K02_0867	3254.45	0.290593	0.0809183	3.59119	0.000329169	0.00129221
C4K02_4333	1144.81	0.325801	0.0908596	3.58576	0.000336095	0.00131853
C4K02_2885	6362.89	0.314077	0.0876343	3.58395	0.000338431	0.00132681
C4K02_5618	14010.5	-0.130681	0.0364664	-3.58359	0.0003389	0.00132777
C4K02_2256	1192.69	-0.860333	0.240223	-3.5814	0.000341763	0.0013381
C4K02_4975	6455.69	-0.233422	0.0651913	-3.58057	0.000342842	0.00134144
C4K02_4019	772.43	-0.286498	0.0800404	-3.57941	0.000344369	0.00134652
C4K02_4201	6526.41	-0.188125	0.0526193	-3.57521	0.000349943	0.00136741
C4K02_0920	77514.3	-0.183196	0.0512749	-3.57282	0.000353151	0.00137904
C4K02_0180	620.179	0.361904	0.101311	3.57222	0.000353972	0.00138042
C4K02_2894	1301.78	0.345876	0.0968235	3.57223	0.000353952	0.00138042
C4K02_5052	526.685	0.413531	0.115804	3.57095	0.000355684	0.00138618
C4K02_3481	24794.1	-0.213275	0.0597309	-3.5706	0.000356166	0.00138715
C4K02_3626	1827.49	-0.320353	0.0898566	-3.56516	0.000363631	0.00141529
C4K02_5474	697.513	0.31908	0.0895294	3.56397	0.000365286	0.0014208
C4K02_0549	1892.81	0.24666	0.0692561	3.56157	0.000368645	0.00143269
C4K02_5042	9190.06	0.199599	0.0560445	3.56144	0.000368828	0.00143269
C4K02_1591	1215.39	0.313223	0.0879756	3.56034	0.00037037	0.00143774
C4K02_5157	110348	0.134637	0.0378291	3.55909	0.000372144	0.00144368
C4K02_0971	6379.86	-0.211389	0.0594081	-3.55826	0.000373325	0.00144731
C4K02_5646	6989.88	0.210601	0.0592314	3.55556	0.00037718	0.00146129
C4K02_2121	500.26	0.359295	0.10109	3.55422	0.000379104	0.00146683
C4K02_3808	38.9725	1.11587	0.313952	3.55426	0.000379044	0.00146683
C4K02_2956	405.203	0.434874	0.122361	3.55404	0.000379363	0.00146687
C4K02_5588	3957.83	-0.245327	0.0690362	-3.55359	0.000380007	0.0014684
C4K02_3324	144192	-0.316203	0.0889893	-3.55327	0.000380475	0.00146925
C4K02_2707	10985.5	-0.179613	0.0505749	-3.55143	0.000383146	0.0014786
C4K02_2137	152.468	0.633109	0.1783	3.5508	0.000384064	0.00148117
C4K02_1833	1200.6	0.276844	0.0779932	3.54959	0.000385832	0.0014865
C4K02_2125	203.79	0.63245	0.17818	3.54951	0.000385947	0.0014865
C4K02_2623	339.017	-0.50501	0.142285	-3.54928	0.000386287	0.00148684
C4K02_5371	3205.67	-0.210543	0.0593291	-3.54873	0.00038709	0.00148896
C4K02_0785	188.837	0.593455	0.1673	3.54724	0.000389287	0.00149644
C4K02_5649	447.801	-0.406395	0.114597	-3.5463	0.000390685	0.00150084
C4K02_4915	1248.22	-0.251591	0.0709537	-3.54585	0.000391348	0.00150241
C4K02_1557	754.84	0.359546	0.101432	3.54472	0.000393036	0.00150791
C4K02_5102	1495.69	-0.247691	0.069909	-3.54305	0.000395533	0.00151651
C4K02_0514	3126.53	-0.218748	0.0618314	-3.53782	0.000403445	0.00154584
C4K02_0469	19604.7	-0.135153	0.0382591	-3.53259	0.000411517	0.00157575
C4K02_0775	347.184	0.411839	0.11659	3.53237	0.00041185	0.001576
C4K02_2375	526.575	0.393704	0.111516	3.53047	0.000414819	0.00158634
C4K02_5808	18527.2	-0.195292	0.055331	-3.52953	0.000416306	0.001591
C4K02_0863	852.558	0.336209	0.0952737	3.52888	0.000417328	0.00159388
C4K02_5509	1281.74	-0.356845	0.101144	-3.5281	0.000418557	0.00159754
C4K02_1063	182.096	0.545564	0.154679	3.52707	0.000420193	0.00160275
C4K02_0482	1454.39	-0.235148	0.0666747	-3.52679	0.00042063	0.00160338
C4K02_2720	69.2282	1.03719	0.294161	3.52591	0.000422034	0.0016077
C4K02_5484	1084.01	0.339369	0.0962655	3.52535	0.00042293	0.00161007
C4K02_5012	54460.8	-0.137614	0.0390807	-3.52127	0.000429483	0.00163397
C4K02_5563	1833.48	-0.287841	0.0817832	-3.51956	0.000432266	0.0016435
C4K02_5505	842.224	0.311594	0.0885958	3.51702	0.000436417	0.00165822
C4K02_5000	4668.41	-0.189661	0.0539952	-3.51255	0.000443833	0.00168531
C4K02_1392	7115.93	-0.152158	0.0433408	-3.51074	0.000446861	0.00169572
C4K02_4868	7643.71	-0.169369	0.0482636	-3.50925	0.000449377	0.00170417
C4K02_3393	16.6135	-1.91324	0.545372	-3.50813	0.000451264	0.00171024
C4K02_3997	2067.84	-0.230831	0.0658147	-3.50728	0.000452715	0.00171464
C4K02_1919	231.478	0.61457	0.175241	3.50699	0.0004532	0.00171538
C4K02_2622	336.272	-0.546524	0.155847	-3.50681	0.000453517	0.00171548
C4K02_1464	2899.86	0.266694	0.0760843	3.50524	0.000456196	0.00172451
C4K02_4061	6055.4	-0.172435	0.0492282	-3.50277	0.000460451	0.00173948
C4K02_0750	774.585	0.263011	0.0751347	3.50052	0.000464345	0.00175307
C4K02_5208	1648.37	0.234411	0.0669896	3.49922	0.000466616	0.00176052
C4K02_3993	5056.97	-0.181122	0.0517844	-3.49763	0.000469419	0.00176997
C4K02_2267	24.2302	-1.98308	0.567342	-3.4954	0.000473356	0.00178368
C4K02_1164	2139.89	0.226824	0.0648958	3.49521	0.00047369	0.0017838
C4K02_2272	28.1813	-2.13217	0.610142	-3.49455	0.000474856	0.00178706
C4K02_3087	2119.82	-0.356169	0.101962	-3.49314	0.000477371	0.00179538
C4K02_2883	5529.68	-0.180323	0.0516415	-3.49182	0.000479744	0.00180316
C4K02_1066	1489.8	0.245574	0.0703372	3.49138	0.000480533	0.00180497
C4K02_4026	7001.19	-0.204362	0.0585558	-3.49004	0.000482942	0.00181287
C4K02_4340	317.299	0.558198	0.159976	3.48925	0.000484378	0.00181711
C4K02_1646	1912.86	0.247237	0.0709496	3.48469	0.00049271	0.00184602
C4K02_3988	490.165	0.428825	0.123057	3.48477	0.000492557	0.00184602
C4K02_0346	117.531	-0.935285	0.268454	-3.48397	0.000494036	0.00184982
C4K02_3802	690.873	0.400501	0.115084	3.48009	0.000501252	0.00187565
C4K02_0546	3782.97	-0.230076	0.0661241	-3.47946	0.000502432	0.00187784
C4K02_0706	95.5839	0.696988	0.200317	3.47944	0.000502471	0.00187784
C4K02_4293	1185.29	0.234905	0.0675563	3.47717	0.000506736	0.00189258
C4K02_2245	5851.49	0.26741	0.0769147	3.47671	0.00050761	0.00189465
C4K02_1198	935.158	0.37665	0.108355	3.47608	0.000508792	0.00189786
C4K02_0918	14556.5	-0.165215	0.0475795	-3.4724	0.000515831	0.00192291
C4K02_1815	620.088	0.405798	0.116913	3.47092	0.000518673	0.00193171
C4K02_3115	315.505	0.384369	0.110742	3.47083	0.000518845	0.00193171
C4K02_0189	680.807	0.420522	0.121246	3.46834	0.000523691	0.00194852
C4K02_1913	2642.84	0.256506	0.0740877	3.46219	0.0005358	0.00199233
C4K02_4650	4203.83	0.177309	0.0512786	3.45775	0.000544703	0.00202416
C4K02_4698	39105.3	0.174551	0.0505	3.45646	0.000547326	0.00203263
C4K02_3277	1592.18	-0.20428	0.0591068	-3.45611	0.000548026	0.00203395
C4K02_0145	7489.16	0.178398	0.0516378	3.45479	0.000550714	0.00204265
C4K02_5788	2348.16	-0.228002	0.06602	-3.45353	0.000553295	0.00205094
C4K02_4580	3345.16	-0.241574	0.0700766	-3.44728	0.000566251	0.00209634
C4K02_5896	2973.9	-0.182158	0.0528405	-3.44732	0.000566179	0.00209634
C4K02_1243	10.0677	2.10422	0.610456	3.44696	0.000566924	0.00209751
C4K02_5148	2761.81	0.203907	0.0591834	3.44534	0.000570337	0.00210882
C4K02_1812	1294.08	-0.23101	0.0670851	-3.44353	0.000574164	0.00212165
C4K02_0644	197.319	-0.612973	0.178209	-3.43962	0.000582524	0.00214987
C4K02_1647	2919.51	0.175922	0.0511456	3.43962	0.000582529	0.00214987
C4K02_2862	2063.13	-0.231499	0.0674189	-3.43373	0.000595331	0.00219575
C4K02_0477	995.249	-0.257074	0.0748762	-3.43333	0.000596226	0.00219768
C4K02_4385	846.538	0.276195	0.0805994	3.42676	0.000610838	0.00225014
C4K02_3786	47688	-0.183899	0.0536978	-3.4247	0.000615488	0.00226585
C4K02_0660	1913	-0.261099	0.0762516	-3.42418	0.000616658	0.00226875
C4K02_5702	535.798	0.406627	0.118758	3.42401	0.000617047	0.00226877
C4K02_4456	1232.78	0.238251	0.069614	3.42246	0.00062058	0.00228034
C4K02_5643	5290.48	-0.186326	0.0544754	-3.42037	0.00062535	0.00229644
C4K02_0422	5606.09	-0.24359	0.0712469	-3.41896	0.000628609	0.00230698
C4K02_5839	5602.89	0.180816	0.0529763	3.41316	0.00064215	0.00235521
C4K02_0026	959.88	-0.334234	0.0979483	-3.41236	0.000644039	0.00236068
C4K02_3482	8989.74	-0.181468	0.0531909	-3.41164	0.000645739	0.00236544
C4K02_5346	9103.37	-0.258466	0.0757751	-3.41097	0.000647328	0.0023698
C4K02_2872	1363.74	0.224066	0.0656986	3.41052	0.000648394	0.00237223
C4K02_4799	18339.4	-0.160249	0.047034	-3.40708	0.00065661	0.00240014
C4K02_5065	226.68	0.468461	0.1375	3.40699	0.000656834	0.00240014
C4K02_0520	8313.55	-0.159508	0.0468668	-3.40344	0.000665436	0.00243007
C4K02_0742	3819.41	-0.171679	0.0505423	-3.39674	0.00068194	0.00248881
C4K02_2854	528.437	0.310854	0.0916041	3.39345	0.000690172	0.0025173
C4K02_3857	1569.73	0.229626	0.0678084	3.38639	0.000708185	0.00258141
C4K02_2473	16416.8	-0.828213	0.245117	-3.37884	0.000727916	0.00265169
C4K02_5718	1131.79	-0.271844	0.0804834	-3.37764	0.000731105	0.00266167
C4K02_2395	1850.5	-0.182144	0.053933	-3.37723	0.000732188	0.00266397
C4K02_5815	8761.71	-0.166113	0.049228	-3.37435	0.000739898	0.00269037
C4K02_5622	9524.73	-0.164731	0.0488373	-3.37306	0.000743367	0.00270133
C4K02_1202	306.532	0.574598	0.170388	3.37229	0.000745471	0.00270731
C4K02_4405	3133.01	-0.222424	0.0660092	-3.36959	0.000752812	0.00273229
C4K02_2685	4331.72	-0.209614	0.0622205	-3.3689	0.000754689	0.00273742
C4K02_4133	546.09	0.257935	0.0766377	3.36564	0.000763658	0.00276826
C4K02_1965	69.9656	0.763356	0.226891	3.36442	0.000767035	0.0027771
C4K02_2445	746.12	0.379098	0.112673	3.36459	0.000766578	0.0027771
C4K02_3600	5618.99	0.170957	0.0508589	3.36139	0.000775505	0.00280605
C4K02_4098	3573.88	-0.196792	0.0585511	-3.36103	0.000776536	0.00280806
C4K02_1565	359.568	0.345919	0.103032	3.3574	0.000786803	0.00284345
C4K02_0181	242.049	0.48682	0.145014	3.35705	0.000787801	0.00284532
C4K02_0915	2203.45	-0.230473	0.0686744	-3.35603	0.000790708	0.00285234
C4K02_2340	1909.73	-0.317064	0.0944715	-3.35619	0.000790244	0.00285234
C4K02_1607	5722.83	0.198202	0.0591212	3.35247	0.000800929	0.00288744
C4K02_5727	3038.09	0.222848	0.0664947	3.35136	0.000804145	0.00289551
C4K02_5740	28617.8	0.370745	0.11062	3.35152	0.000803703	0.00289551
C4K02_3155	8877.07	-0.162897	0.0486134	-3.35086	0.000805611	0.00289903
C4K02_0404	10767	-0.319312	0.0953252	-3.34971	0.000808948	0.00290926
C4K02_2725	577.804	0.368804	0.110201	3.34664	0.00081797	0.00293992
C4K02_1552	144.75	0.627615	0.187627	3.34502	0.000822755	0.00295532
C4K02_0820	5431.23	-0.240453	0.0718914	-3.34466	0.000823821	0.00295736
C4K02_0883	756.16	0.36712	0.109772	3.34438	0.000824661	0.00295858
C4K02_3861	931.833	-0.236505	0.0707741	-3.34169	0.000832686	0.00298556
C4K02_5357	6089.93	0.180962	0.0541824	3.33987	0.000838172	0.00300341
C4K02_5437	4383.77	0.675882	0.202481	3.338	0.000843849	0.00302192
C4K02_4152	512.969	-0.415653	0.124556	-3.33707	0.000846662	0.00303016
C4K02_5908	97273.6	-0.199127	0.0596847	-3.33632	0.000848966	0.00303657
C4K02_5642	2986.47	-0.193473	0.0580104	-3.33514	0.000852565	0.0030476
C4K02_3194	243.809	0.55535	0.166553	3.33436	0.000854949	0.00305427
C4K02_2708	6455.97	-0.178748	0.053615	-3.33392	0.000856319	0.00305732
C4K02_2056	2042.79	-0.216154	0.0649399	-3.32852	0.000873075	0.00311527
C4K02_0936	11702.1	-0.172065	0.0517693	-3.32369	0.000888343	0.00316783
C4K02_4739	1023.75	-0.258123	0.0777088	-3.32167	0.000894815	0.00318899
C4K02_2019	2329.45	-0.319526	0.0962092	-3.32116	0.00089644	0.00319286
C4K02_3708	194.907	0.491874	0.148173	3.3196	0.000901469	0.00320884
C4K02_3751	448.49	0.365047	0.11	3.3186	0.000904697	0.00321839
C4K02_1883	1681.46	-0.278309	0.0838846	-3.31776	0.000907427	0.00322616
C4K02_4329	160.804	0.569503	0.17167	3.31744	0.00090847	0.00322793
C4K02_1602	3363.23	-0.265567	0.0800869	-3.31599	0.000913196	0.00324278
C4K02_0179	1435.39	0.253849	0.0765738	3.31509	0.000916136	0.00325127
C4K02_2834	558.2	0.409964	0.123688	3.3145	0.000918073	0.00325619
C4K02_4007	602.318	0.345588	0.104406	3.31004	0.000932827	0.00330653
C4K02_5134	949.817	0.321821	0.0972573	3.30897	0.000936415	0.00331726
C4K02_3090	1447.28	-0.242568	0.0733366	-3.30759	0.000941019	0.00333158
C4K02_0238	484.37	-0.367382	0.111211	-3.30347	0.000954967	0.00337894
C4K02_4391	5664.37	-0.188958	0.0572321	-3.30161	0.000961304	0.00339933
C4K02_3479	7707.51	-0.149518	0.0452973	-3.3008	0.000964086	0.00340509
C4K02_3538	1697.05	0.308729	0.0935281	3.30092	0.00096368	0.00340509
C4K02_5235	180.527	0.520909	0.157859	3.29984	0.00096741	0.00341479
C4K02_3561	10776.2	0.211355	0.0640755	3.29853	0.000971918	0.00342866
C4K02_4406	1750.05	-0.243929	0.0740529	-3.29399	0.000987772	0.00348251
C4K02_2206	298.497	0.602933	0.183193	3.29124	0.000997465	0.0035146
C4K02_2816	293.151	-0.465681	0.141505	-3.29092	0.000998597	0.00351649
C4K02_0222	2007.86	-0.260208	0.0790853	-3.29022	0.0010011	0.00352319
C4K02_2802	1461.16	0.23325	0.0710034	3.28505	0.00101965	0.00358637
C4K02_1176	606.354	0.315157	0.0959433	3.28483	0.00102045	0.00358703
C4K02_0302	6971.03	-0.150261	0.0457573	-3.28386	0.00102396	0.00359723
C4K02_5170	429.592	0.326363	0.0994358	3.28214	0.00103021	0.00361705
C4K02_4078	126.864	0.625749	0.190744	3.28057	0.00103599	0.00363518
C4K02_3359	215.486	0.469713	0.143194	3.28025	0.00103715	0.0036371
C4K02_5283	1894.43	0.263255	0.0803257	3.27735	0.00104786	0.00367249
C4K02_2348	3143.15	-0.246443	0.0752102	-3.27672	0.00105019	0.00367321
C4K02_4695	29580.2	-0.130461	0.0398118	-3.27694	0.00104937	0.00367321
C4K02_4724	3095.24	0.178001	0.0543211	3.27682	0.00104983	0.00367321
C4K02_4941	362.354	0.430345	0.131338	3.27663	0.00105055	0.00367321
C4K02_4167	12812.3	-0.137142	0.0419103	-3.27227	0.00106687	0.00372805
C4K02_0781	301.396	0.48329	0.14773	3.27144	0.00107	0.00373678
C4K02_2536	461.312	0.381036	0.116499	3.27072	0.00107274	0.00374415
C4K02_2309	396.635	0.349844	0.106993	3.26978	0.00107631	0.0037544
C4K02_3097	559.509	0.352532	0.107884	3.26768	0.00108434	0.00378019
C4K02_4080	172.596	0.550135	0.168445	3.26597	0.0010909	0.00380079
C4K02_3193	359.382	0.450835	0.138093	3.26473	0.00109569	0.00381526
C4K02_1612	6923.18	-0.199668	0.0612453	-3.26014	0.00111357	0.00387521
C4K02_0398	992.022	-0.287404	0.0882387	-3.25712	0.00112549	0.0039144
C4K02_1399	205.384	-0.668893	0.20577	-3.25068	0.00115131	0.00399649
C4K02_2439	2356.45	-0.209366	0.0644032	-3.25087	0.00115052	0.00399649
C4K02_3143	503.355	0.337532	0.103833	3.25072	0.00115111	0.00399649
C4K02_3480	17658.7	-0.136105	0.0418714	-3.25056	0.00115179	0.00399649
C4K02_1421	1119.41	0.316416	0.0974351	3.24746	0.00116442	0.00403565
C4K02_3951	2661.57	0.214682	0.0661078	3.24745	0.00116445	0.00403565
C4K02_4250	2950.13	0.320331	0.0987152	3.245	0.00117449	0.00406807
C4K02_3896	348.443	0.617324	0.19028	3.24429	0.00117745	0.00407595
C4K02_2847	275.52	0.376845	0.116168	3.24397	0.00117875	0.00407808
C4K02_2129	149.97	0.571647	0.176264	3.24314	0.00118221	0.00408765
C4K02_4549	741.072	0.31347	0.0967323	3.24059	0.00119282	0.00412192
C4K02_3780	6018.02	0.184618	0.0569841	3.23982	0.00119605	0.00413067
C4K02_0247	1627.08	0.224108	0.0692173	3.23775	0.00120477	0.00415834
C4K02_1701	651.406	-0.366976	0.113363	-3.23717	0.00120723	0.00416442
C4K02_1035	500.751	0.443841	0.137124	3.23678	0.00120888	0.00416766
C4K02_2248	1270.33	-0.508014	0.157091	-3.23389	0.00122117	0.00420516
C4K02_5354	1391.91	-0.247911	0.0766575	-3.234	0.00122068	0.00420516
C4K02_1348	1181.86	-0.288867	0.0894166	-3.23057	0.00123543	0.00425179
C4K02_3588	1060.53	0.322865	0.0999883	3.22903	0.00124213	0.00427235
C4K02_0857	650.458	0.35812	0.110968	3.22724	0.00124993	0.00429667
C4K02_3572	464.286	0.387448	0.120083	3.22651	0.0012531	0.00430359
C4K02_5841	7701.58	0.562132	0.174227	3.22644	0.00125339	0.00430359
C4K02_5578	5879.57	-0.131963	0.0409572	-3.22196	0.00127316	0.00436891
C4K02_5161	117695	0.143896	0.0447161	3.21799	0.00129091	0.00442725
C4K02_4661	2830.86	0.384407	0.119471	3.21757	0.0012928	0.00443116
C4K02_2217	1984.12	-0.261859	0.0814297	-3.21577	0.00130097	0.00445658
C4K02_0966	4798.94	-0.183056	0.0570085	-3.21103	0.00132261	0.0045255
C4K02_4944	297.877	0.371552	0.115708	3.21112	0.00132217	0.0045255
C4K02_1863	3781.36	0.789568	0.245918	3.2107	0.00132411	0.00452799
C4K02_2413	1249.26	0.230456	0.0718034	3.20954	0.00132947	0.0045437
C4K02_4419	453.459	0.636114	0.198286	3.20806	0.00133633	0.00456452
C4K02_2852	1768.35	-0.376025	0.117494	-3.20038	0.00137247	0.00468525
C4K02_4097	8335.08	-0.16919	0.0529231	-3.1969	0.00138913	0.00473939
C4K02_0043	880.862	0.272218	0.0852313	3.19387	0.00140379	0.00478663
C4K02_0426	499.021	0.4026	0.126069	3.19349	0.00140564	0.00479019
C4K02_5660	4075.31	-0.177832	0.0556942	-3.19301	0.001408	0.00479548
C4K02_4686	8462.74	-0.282785	0.0886279	-3.19069	0.00141932	0.00483123
C4K02_0306	88.9213	-1.22521	0.384073	-3.19005	0.00142249	0.00483924
C4K02_2514	1654.41	-0.274829	0.0861931	-3.18852	0.00143002	0.00486206
C4K02_2783	3166.55	0.176523	0.0554795	3.18177	0.00146379	0.00497404
C4K02_5096	1388.53	0.206096	0.0647839	3.18128	0.00146625	0.00497951
C4K02_2972	2886.72	-0.374435	0.11781	-3.17829	0.00148148	0.00502837
C4K02_2292	570.985	0.333312	0.104926	3.17663	0.00148996	0.00505423
C4K02_0643	121.622	-0.650052	0.204712	-3.17545	0.00149606	0.00507202
[truncated: 4,178 more rows]

## Sheet: CE vs C (DEGs)
Control root exudates (CE) vs control medium (C) - differentially expressed genes.
[truncated: 57 more rows]

[truncated: 2 more sheets: SE vs C (DEGs), SE vs CE (DEGs)]
